# Supplementary material for: A Phylogenomic Approach Based on PCR Target Enrichment and High Throughput Sequencing: Resolving the Diversity within the South American Species of Bartsia L. (Orobanchaceae)
Source: PLoS One. 2016 Feb 1;11(2):e0148203. doi: 10.1371/journal.pone.0148203 (PMC4734709; doi:10.1371/journal.pone.0148203)
Supplement: S1 Table — Sequences are written in 5’-3’ direction. Variability of the chloroplast regions is based on nucleotides from six plastomes and is given in substitution per site. Primer names contain, whenever possible, the gene in which they are anchored and an approximate location in our six plastome alignment. (XLSX) [file pone.0148203.s001.xlsx]

## Sheet: Sheet1
Primer Pair	Forward Primer	Forward Primer Sequence	Reverse Primer	Reverse Primer Sequence	Region Variability	Locus (Forward - Reverse)
Chloroplast set
1	psbZ_36342F	TGGATTGGGTTAGTCTTTCTGG	tRNA-fm(CAU)_36864R	TTGAGGTCACGGGTTCAAAT	0.124748	psbZ - tRNA-fm(CAU)
2	psbC_35411F	AGAAGTTGGTTAGCTACCTCTCATTT	tRNA-Ser(UGA)_35783R	GGGTTCGAATCCCTCTCTCT	0.0742857	psbC - tRNA-Ser (UGA)
3	57279F	TGCCTGAATTAAGTGAAGTATCACA	accD_57871R	CATTACTGGAACTAGAATTGTCACG	0.0719697	57279F - accD_57871R
4	63714F	CCGTATTCCCAGTCATGTCA	64133R	TTTGTCCATTACTTTCTTGTACGC	0.0673854	Between petA and psbJ
5	psbM_30191F	TGCAGTAGCAATAAATGCAAGAA	tRNA-Asp_(GUC)_30787R	CTGTCAAGGCGGAAGCTG	0.0647	psbM - tRNA-Asp (GUC)
6	accD_57888F	GGGTCGTGACAATTCTAGTTCC	accD_58425R	TGCACATTGTTCACAAATATTCATT	0.0523256	accD
7	psbC_34841F	CGGAGGACATGTATGGTTAGG	psbC_35263R	TCTTGCCAAGGTTGTATGTCTTT	0.0515464	psbC
8	psbD_33131F	TCACTATGACTATAGCCCTTGGTAAA	psbD_33794R	CACGGAATGTATTTGCACCA	0.0472855	psbD
9	rrn16_100656F	CTCGTGCCGTAAGGTGTTG	101219R	CCGTCGAGAAACGAAAGAAG	0.0408654	rrn16_100656F - 101219R
10	psbD_33920F	TCCAATAAACGTTGGTTACATTTC	psbC_34553R	TTCCATACATAACCGAAGAACG	0.0384615	psbD_33920F - psbC_34553R
11	48343F	TCAATAACATTACTCCCACTGAAACT	48768R	CCAAATCTTGGTTATTTCAAGTTGT	0.035533	Between tRNA-Leu (UAA) gene and tRNA-Phe (GAA) gene - Between tRNA-Phe (GAA) gene and ndhJ gene
12	rps2_16398F	CGCTTTGCAGAGATATAAGGTG	rpoc2_16985R	TCAAGAAACGGCTCGAGTTT	0.0347003	rps2_16398F - rpoc2_16985R
13	clpP_exon2_71340F	TTGATAAAGTCGGTTGAGTAGGG	clpP_intron1_71943R	GGAGCGTGAAGTGCAATTAGA	0.0335196	clpP_exon2_71340F - clpP_intron1_71943R
14	ycf1_122287F	ATAAAGAAAGAACCTTCCCATTTAGA	ycf1_122868R	TCGCTTTAATGACGGGAATC	0.0272374	ycf1
15	tRNA-Val(UAC)_52334F	TCCCTCAAAGTTATGGAGTAAGACA	atpE_52948R	AATAATTGAGGCAAATCTAACTCTCC	0.0261324	tRNA-Val (UAC) gene - atpE gene
16	ycf1_122216F	TGATTACCATCAGTTACGATTTGAG	ycf1_122856R	CGGGAATCAAATGGTCAGAA	0.0258176	ycf1_122216F - ycf1_122856R
17	72385F	CCCATTGCGTATTGGTACTTATC	psbB_72954R	GGGCAAATCCAAAGAAGGTT	0.0255754	72385F - psbB_72954R
18	psbK_7863F	AATTCTGCCCTTTCTTCGAGT	psbI_8380R	GCATTACACAATCTCCAAGATGA	0.0246914	psbK-psbI
19	rps15_117994F	GCAAACCTCTTTGGGATGAA	ycf1_118587R	TGAATCGTTATTGGTTTGATACGA	0.0244399	rps15_117994F - ycf1_118587R
20	rpoC2_17557F	TCCTGGAGTGGCCAAATAAG	rpoC2_18248R	AAAGGTTTGATTCGACATTTCC	0.0201238	rpoC2
21	atpF_13237F	GCCCAAAGAAACGAAAGAATC	atpH_13749R	AATTGGTCAAGGGACTGCTG	0.0195122	atpF - atpH
22	6587F	TGAATCCGCCAAATAACTCA	7152R	TCGATTATTGAAATATTACCCAACC	0.0194932	Between rps16 and tRNA-Gln (UUG)
23	ycf1_118709F	CAAGGTCCTTATTGTGAAGTGAAA	ycf1_119362R	TGGATCCATTCTCTCAGAACAC	0.0191693	ycf1
24	matK_2573F	CGCAATCAGAGGAATAATTGG	matK_3079R	AAGAAAGCCAGCTCCTCCTT	0.0180995	matK
25	4720F	GACCGGGTTCACTTATTACGTT	rps16_5273R	TGCTCAACCCACAACAACTG	0.0179558	Between matK and rps16 - rps16
26	tRNA-Lys(UUU)I_4051F	TCCTTCCCATATCAGGCACT	4676R	TTTAGTTCTGGCCCATAGGTTT	0.0176991	tRNA-Lys (UUU) intron - Between tRNA-Lys(UUU) and rps16
27	rps16_6142F	TTTCTACTCGAGCTCCATCGT	6568R	TGAGTTATTTGGCGGATTCA	0.0167598	rps16 - Between rps16 and tRNA-Gln (UUG)
28	atpB_54324F	CACGGCGATAAGGTGCTAA	54871R	GATCAACGTGCTATCGGACA	0.0159363	atpB gene - Between atpB and rbcL
29	tRNA-Lys(UUU)_2016F	TTTCATTGCACACGGCTTT	matK_2633R	CCCTTCAGTGGTACGGAGTC	0.0153846	tRNA-Lys (UUU) intron and matK
30	cemA_61963F	TCCACAAAGAAACGATCCAA	62483R	CTGGAATCATTTGACTGGAATATG	0.0152505	cemA gene - Between cemA and petA
31	301F	TCAAACTGATCTTGCTTACGATG	psbA_807R	CGTGGCCTGTAGTGGGTATC	0.0149626	Between tRNA-His (GUG) and psbA
32	ndhA_116264F	TTGATATGACTGCTATGGATGGTC	ndhH_116917R	CCAACAAGCTCTGGAAGGAA	0.014827	ndhA exon - ndhH
33	ndhA_114844F	CGGTTTGATAACCTGCCACT	ndhA_115487R	CAATCCAGAGTATGTTCCTATCCA	0.0134615	ndhA exon - ndhA intron
34	107350F	AACTTGGGTGTGGGTCTTTG	tRNA-Asn(GUU)_107858R	GCTGTTAACCGATTGGTCGT	0.0130435	107350F - tRNA-Asn(GUU)_107858R
35	rpoC2_18414F	GGTTTACCGGTTCCATAAAGG	rpoC2_18902R	TTGATTGAGTATCGAGGAAGCA	0.0124378	rpoC2
36	ndhF_109439F	CCAATCCCATTCACAATTCC	ndhF_110059R	GGGTGTTCGAAACAAGTTAACAA	0.0122807	ndhF
37	69563F	TTTCACAACGAGACCCACCT	70067R	CATAATCATCCGGTTAGGATCAA	0.0122549	Between rpl20 and rps12 - Between rps12 and clpP
38	14350F	ATTCCAACCGACCGAATACA	atpI_14964R	CGGAAATATCTTAGCGGATGA	0.012069	Between atpH and atpI - atpI
39	petD_intron_76880F	TGCATTCATTTCCTCTGCAT	petD_exon2_77491R	GGATCTGCTGGTTCACCAAT	0.0119658	petD_intron_76880F - petD_exon2_77491R
40	ndhF_110536F	CCATTCCCAGAGCTAACATCA	ndhF_111056R	TTGGGAATTGGTTGGAATGT	0.0115473	ndhF
41	atpF_12744F	AGGTCGTCGATTCCGTATTG	atpF_13219R	CCGATTCTTTCGTTTCTTTGG	0.0114416	atpF
42	61121F	GTTGGACGTGATACTTTAAGATGC	61595R	TCAAACATGAGTTCTAGACACGGTA	0.0110619	Between ycf4 and cemA gene
43	clpP_intron_70522F	ACCGTACGGGCATCATCTT	clpP_intron_70982R	ACTATGCCTTCGCCATATGAA	0.0106667	clpP_intron_70522F - clpP_intron_70982R
44	ndhJ_49618F	CCATGCTTAACTAACCAAGCAGA	ndhK_50285R	TTTATGGCCACTTCTCTACGG	0.0106383	ndhJ gene - ndhK gene
45	45315F	TCTTGGAACCTCGAAAGAAAGA	rps4_45806R	TCGTCAGACTTAAACCTAAATTCAAA	0.0104167	Between ycf3 and tRNA-Ser (GGA) - rps4
46	74994F	TTTGGTAGTTCGATCGTGGA	petB_75678R	TCATCTCGTACAGCTCAAGCA	0.0101695	74994F - petB_75678R
47	atpA_10694F	CAATTCACGCAATCGTTGAC	atpA_11299R	GGTGGCGCAGGTAGTAACTAAT	0.00956023	atpA
48	rps8_80497F	CAGCAATAGTGTCTCTACCCATGA	81105R	ACCAACAGAAACGAGTCTTCG	0.00826446	rps8_80497F - 81105R
Nuclear set
1	AT1G02420_Bar_PPR_F	TCGACACCATGCTCTACGTC	AT1G02420_Bar_PPR_R	GTTGACCTGCCAATCCTAGC	n/a	AT1G02420 - AT1G02420
2	AT1G05600_Bar_PPR_F	GGCGAGTGACAGAGATGACA	AT1G05600_Bar_PPR_R	CCCTCCAGAACATTAAATACAACA	n/a	AT1G05600 - AT1G05600
3	AT1G10330_Bar_PPR_F	AAACGGCAGGGAAATTCAG	AT1G10330_Bar_PPR_R	CATGTGCCATTGCTTTCCT	n/a	AT1G10330 - AT1G10330
4	AT1G31430_Bar_PPR_F	CACGTACCCTTTCGTGTTGA	AT1G31430_Bar_PPR_R	CTTGTCCGGCTTAATTCTATTCA	n/a	AT1G31430 - AT1G31430
5	AT1G74600_Bar_PPR_F	GGGTTCGTTTCAGATGGGTA	AT1G74600_Bar_PPR_R	CCAGCAATGGATTTGTGATG	n/a	AT1G74600 - AT1G74600
6	AT1G80550-1_Bar_PPR_F	CTCGAAACGCTCAATTGCTA	AT1G80550-1_Bar_PPR_R	CTTTCTCCACGCCCTTCTTA	n/a	AT1G80550 - AT1G80550
7	AT2G15690_Bar_PPR_F	GCAGAGAGGGTAAGGTCAAGG	AT2G15690_Bar_PPR_R	TTCGAAACTCGGGTATCCTG	n/a	AT2G15690 - AT2G15690
8	AT2G18940_Bar_PPR_F	TACAAGCCCGACTTGGTTCT	AT2G18940_Bar_PPR_R	CTTGCAATACCCATCCACAA	n/a	AT2G18940 - AT2G18940
9	AT2G33680_Bar_PPR_F	TAACCATGGCGAGTGTCTTG	AT2G33680_Bar_PPR_R	CCTCACTCGTTCCACCTCAT	n/a	AT2G33680 - AT2G33680
10	AT3G14730-2_Bar_PPR_F	TATGAGAGAAGCCCGTTTGG	AT3G14730-2_Bar_PPR_R	CTCAGCTCTGCCACCTCTTC	n/a	AT3G14730 - AT3G14730
11	AT3G46790-1_Bar_PPR_F	CTATGCTCTCAAGGCGTGTG	AT3G46790-1_Bar_PPR_R	AAGAAGGTCGACCATGCAA	n/a	AT3G46790 - AT3G46790
12	AT4G01570_Bar_PPR_F	TTCGATTATGAGCTCGTTTGTC	AT4G01570_Bar_PPR_R	TCCAGCATCATCTTCAGCAC	n/a	AT4G01570 - AT4G01570
13	AT5G16420_Bar_PPR_F	TACCACTCCGTCATCCACAA	AT5G16420_Bar_PPR_R	TTCCTCCATCTCATCCATCAC	n/a	AT5G16420 - AT5G16420
14	AT5G39980_Bar_PPR_F	TTGGGTATCGAACCGAATGT	AT5G39980_Bar_PPR_R	CAAGGATACGGATGGCAGTT	n/a	AT5G39980 - AT5G39980
15	AT1G66345_Bar_PPR_F	GGTTAAGGCATGGGACTCAA	AT1G66345_Bar_PPR_R	ACCGAACGAGCATCTTCAAT	n/a	AT1G66345 - AT1G66345
16	At1g10500_BAR_COSII_F	GAAAATGCTAGACCCGACGA	At1g10500_BAR_COSII_R	ATTTACCACAACCGCACGTT	n/a	At1g10500 - At1g10500
17	At1g02140_BAR_COSII_F	GCAAGCTCCGATACGCTAAC	At1g02140_BAR_COSII_R	TTCGTAAACCCTCAGGATCTTT	n/a	At1g02140 - At1g02140
18	At1g14300_BAR_COSII_F	TGAAGTTGGTGAGGTCATTTTG	At1g14300_BAR_COSII_R	GATTTTCAGCTTCAAAACAGCA	n/a	At1g14300 - At1g14300
19	At1g71260_BAR_COSII_F	GTTGACATTCTCGCCTGCTA	At1g71260_BAR_COSII_R	GACAGGAACAACAAAACGATCA	n/a	At1g71260 - At1g71260
20	At1g63980_BAR_COSII_F	GGGCTTGGAAAAGAAAAACA	At1g63980_BAR_COSII_R	CATTTACAAGCTTCCCCCTCT	n/a	At1g63980 - At1g63980
21	At2g03510_BAR_COSII_F	AGAGGAGGTGCCCTTTTGA	At2g03510_BAR_COSII_R	TGTGCAGTCAGCCTGAAGAG	n/a	At2g03510 - At2g03510
22	At2g40980_BAR_COSII_F	AAGGTGTTCGATTCCAGCAG	At2g40980_BAR_COSII_R	TCCGAGCTTGTTCCAAATTC	n/a	At2g40980 - At2g40980
23	At2g27450_BAR_COSII_F	AGGATGCAGAATCTGGCAAA	At2g27450_BAR_COSII_R	GAAACCACTGATCCCAGCAT	n/a	At2g27450 - At2g27450
24	At3g08950_BAR_COSII_F	GCAAGGACCCTCTGTTGGTA	At3g08950_BAR_COSII_R	TGATCCACAAGATAGTCTGAACCT	n/a	At3g08950 - At3g08950
25	At3g09740_BAR_COSII_F	AGCCAATTTAGGCAAGAGTATGA	At3g09740_BAR_COSII_R	TCGATGCAGAAATTCCGACT	n/a	At3g09740 - At3g09740
26	At5g11480_BAR_COSII_F	ATGCGAGTATTCCTGCCAAG	At5g11480_BAR_COSII_R	CCTTGGTTCGTGACGCTACT	n/a	At5g11480 - At5g11480
27	At5g12200_BAR_COSII_F	AGCCCTATGGGATCCTGACT	At5g12200_BAR_COSII_R	AGTTGAATTGAAGGTGCAGTGA	n/a	At5g12200 - At5g12200
28	At5g14520_BAR_COSII_F	AATGAACCTGGTGCTTTGATG	At5g14520_BAR_COSII_R	CAGGGATGATGAACACTAACGA	n/a	At5g14520 - At5g14520
29	At5g17990_BAR_COSII_F	TGAGGGACTCGATGAGATGA	At5g17990_BAR_COSII_R	CGTTTAAGCACTTCAGCATTGT	n/a	At5g17990 - At5g17990
30	At5g23120_BAR_COSII_F	TGCTGTGCAGGAGACTGTTT	At5g23120_BAR_COSII_R	CGGCTTGAGACAGCAACATA	n/a	At5g23120 - At5g23120
31	At5g23240_BAR_COSII_F	TTGAAATGTGCCTTGTTTGC	At5g23240_BAR_COSII_R	CCCGTGGTTGCTTAGACATT	n/a	At5g23240 - At5g23240
32	At5g41760_BAR_COSII_F	TCACAAAGCAACGGTGGATA	At5g41760_BAR_COSII_R	TCGACGGGATCGGATATAAT	n/a	At5g41760 - At5g41760
33	At5g42740_BAR_COSII_F	AGGTGAAGTGGTCAGCAACC	At5g42740_BAR_COSII_R	CCTTCAAGCGGTTCTCCTTT	n/a	At5g42740 - At5g42740
34	At5g47390_BAR_COSII_F	GGACGTGTCCGAATCGAG	At5g47390_BAR_COSII_R	TCATCTGCCACAATATCAAACA	n/a	At5g47390 - At5g47390
35	ETS-2-F	GCACATGGTGTTGTTTGGTT	ETS-2-R	AATGAGCCATTCGCAGTTTC	n/a	External Transcribed Spacer (ETS) - External Transcribed Spacer (ETS)
36	ITS-2-F	AATGGTCCGGTGAAGTGTTC	ITS-2-R	GTTCGCTCGCCGTTACTAAG	n/a	Internal Transcribed Spacer (ITS) - Internal Transcribed Spacer (ITS)
37	Photo2-Exon14-F	CATGGCAAACAGATGACCAC	Photo2-Exon12-R	TTCTCAACAGGTATTCCCTAAACC	n/a	Phototropin 2 - Phototropin 2
38	AT1G68930_Bar_PPR_F	GTGTGGGATGGTGGAAGACT	AT1G68930_Bar_PPR_R	ATCGAGAATTGGCTTGATCC	n/a	AT1G68930 - AT1G68930
39	AT3G18020_Bar_PPR_F	TTCCACCGAGCTCCTAAATG	AT3G18020_Bar_PPR_R	TTCTCCATGTCACAGCATCC	n/a	AT3G18020 - AT3G18020
40	AT5G18475_Bar_PPR_F	CCCAATACGTGCATCTTCAA	AT5G18475_Bar_PPR_R	CTCGTTCGACGTCCCAAA	n/a	AT5G18475 - AT5G18475
41	AT1G20300_Bar_PPR_F	GGTGGTGTCGTGCGAATAAT	AT1G20300_Bar_PPR_R	TTTCCAAAGCTTGATCACCA	n/a	AT1G20300 - AT1G20300
42	AT1G53330-2_Bar_PPR_F	AATGCCATGAAGGTCTTGGA	AT1G53330-2_Bar_PPR_R	CTTCCTCAACCTTCCCTTCC	n/a	AT1G53330 - AT1G53330
43	AT2G22410_Bar_PPR_F	GTCGTGTGAGGGACTTGGTT	AT2G22410_Bar_PPR_R	GGCACTAGACCAGCTTCGAC	n/a	AT2G22410 - AT2G22410
44	At1g54390_BAR_COSII_F	AAACGTCTTGATGAGGATCTGAA	At1g54390_BAR_COSII_R	ATTCACCTCCTTGGCACTGT	n/a	At1g54390 - At1g54390
45	At5g13420_BAR_COSII_F	GGAAATGGAAGCATTGTCAAG	At5g13420_BAR_COSII_R	AAGTTTGCATGCATCTTGGA	n/a	At3g56460 - At3g56460
46	At5g13710_BAR_COSII_F	TTTGCTGCATACGAGTGGTG	At5g13710_BAR_COSII_R	CAACAAGTCCTTCTGCAGCTT	n/a	At5g13420 - At5g13420
47	At5g38530_BAR_COSII_F	CCTGTTATTAGAGCGGTTGAGC	At5g38530_BAR_COSII_R	TCCACACACTGCCATTAGGA	n/a	At5g13710 - At5g13710
48	At3g56460_BAR_COSII_F	GATTTGGTTGCAGCTGGTG	At3g56460_BAR_COSII_R	GCAATGTTTGCTGGGATTACA	n/a	At5g38530 - At5g38530
