# Supplementary material for: A Phylogenomic Approach Based on PCR Target Enrichment and High Throughput Sequencing: Resolving the Diversity within the South American Species of Bartsia L. (Orobanchaceae)
Source: PLoS One. 2016 Feb 1;11(2):e0148203. doi: 10.1371/journal.pone.0148203 (PMC4734709; doi:10.1371/journal.pone.0148203)
Supplement: S2 Table — The CS1 and CS2 sequences were obtained from the Fluidigm Access Array System protocol, whereas the barcode pairs were custom designed to allow for dual barcoding, in order to dramatically increases the number of samples that can be multiplexed in one sequencing run (see text for a detailed explanation). The sequencing adapters are the Illumina standard adapters, in our case the P5 and P7 adapters. (XLSX) [file pone.0148203.s002.xlsx]

## Sheet: Sheet1
Sequencing Adapters		Barcodes		Conserved Sequences
Adapter	Sequence	Adapter	Sequence	Name	Sequence
P5	AATGATACGGCGACCACCGAGATCTACAC	P5	TAGATCGC	CS1	ACACTGACGACATGGTTCTACA
P7	CAAGCAGAAGACGGCATACGAGAT	P5	CTCTCTAT	CS2	TACGGTAGCAGAGACTTGGTCT
		P5	TATCCTCT
		P5	AGAGTAGA
		P5	GTAAGGAG
		P5	ACTGCATA
		P5	AAGGAGTA
		P5	CTAAGCCT
		P5	TGAACCTT
		P5	TGCTAAGT
		P5	TGTTCTCT
		P5	TAAGACAC
		P5	CTAATCGA
		P5	CTAGAACA
		P5	TAAGTTCC
		P5	TAGACCTA
		P5	TATAGCCT
		P5	ATAGAGGC
		P5	CCTATCCT
		P5	GGCTCTGA
		P5	AGGCGAAG
		P5	TAATCTTA
		P5	CAGGACGT
		P5	GTACTGAC
		P7	TAAGGCGA
		P7	CGTACTAG
		P7	AGGCAGAA
		P7	TCCTGAGC
		P7	GGACTCCT
		P7	TAGGCATG
		P7	CTCTCTAC
		P7	CAGAGAGG
		P7	GCTACGCT
		P7	CGAGGCTG
		P7	AAGAGGCA
		P7	GTAGAGGA
		P7	ATCACGAC
		P7	ACAGTGGT
		P7	CAGATCCA
		P7	ACAAACGG
		P7	ACCCAGCA
		P7	AACCCCTC
		P7	CCCAACCT
		P7	CACCACAC
		P7	GAAACCCA
		P7	TGTGACCA
		P7	AGGGTCAA
		P7	AGGAGTGG
		P7	ATTACTCG
		P7	TCCGGAGA
		P7	CGCTCATT
		P7	GAGATTCC
		P7	ATTCAGAA
		P7	GAATTCGT
		P7	CTGAAGCT
		P7	TAATGCGC
		P7	CGGCTATG
		P7	TCCGCGAA
		P7	TCTCGCGC
		P7	AGCGATAG
