# Supplementary material for: A Phylogenomic Approach Based on PCR Target Enrichment and High Throughput Sequencing: Resolving the Diversity within the South American Species of Bartsia L. (Orobanchaceae)
Source: PLoS One. 2016 Feb 1;11(2):e0148203. doi: 10.1371/journal.pone.0148203 (PMC4734709; doi:10.1371/journal.pone.0148203)
Supplement: S3 Table — Herbarium codes follow the Index Herbariorum [107]. (XLSX) [file pone.0148203.s003.xlsx]

## Sheet: Table_2_Samples.txt
DNA Accession	Especies	Collector	Collecting Date	Source of the Sample	Herbarium	Country	State	Latitude, Longitude
2009-079	Bartsia	Tank 2005-28	N/A	Field	WTU	Peru	La Libertad	-7.990033, -78.534817
2010-197	Bartsia	Tank 2005-28	N/A	Field	WTU	Peru	La Libertad	-7.990033, -78.534817
2011-015	Bartsia	Uribe-Convers 2010-005	2010-06-24	Field	ID	Colombia	Cundinamarca	4.5595, -73.99961111
2011-035	Bartsia	Uribe-Convers 2010-032	2010-07-14	Field	ID	Colombia	Boyacá	5.69455555555556, -72.824
2011-036	Bartsia	Uribe-Convers 2010-033	2010-07-14	Field	ID	Colombia	Boyacá	5.69455555555556, -72.824
2011-045	Bartsia	Uribe-Convers 2010-044	2010-07-15	Field	ID	Colombia	Boyacá	5.92747222222222, -73.08772222
2011-153	Bartsia	Uribe-Convers 2011-014	2011-06-19	Field	ID	Ecuador	Carchi	0.805222222, -77.94194444
2011-154	Bartsia	Uribe-Convers 2011-015	2011-06-19	Field	ID	Ecuador	Carchi	0.806388889, -77.94133333
2011-155	Bartsia	Uribe-Convers 2011-016	2011-06-19	Field	ID	Ecuador	Carchi	0.806388889, -77.94133333
2011-156	Bartsia	Uribe-Convers 2011-017	2011-06-19	Field	ID	Ecuador	Carchi	0.806388889, -77.94133333
2011-183	Bartsia	Uribe-Convers 2011-044	2011-06-22	Field	ID	Ecuador	Pichincha	-0.108305556, -78.13083333
2011-193	Bartsia	Uribe-Convers 2011-052	2011-06-22	Field	ID	Ecuador	Pichincha	-0.320222222, -78.1935
2011-194	Bartsia	Uribe-Convers 2011-053	2011-06-22	Field	ID	Ecuador	Pichincha	-0.321111111, -78.19216667
2011-195	Bartsia	Uribe-Convers 2011-054	2011-06-22	Field	ID	Ecuador	Pichincha	-0.330583333, -78.20313889
2011-224	Bartsia	Uribe-Convers 2011-083	2011-06-26	Field	ID	Ecuador	Chimborazo	-1.520583333, -78.86002778
2011-247	Bartsia	Uribe-Convers 2011-107	2011-06-29	Field	ID	Ecuador	Azuay	-2.781333333, -79.18525
2011-253	Bartsia	Uribe-Convers 2011-113	2011-06-29	Field	ID	Ecuador	Azuay	-2.783138889, -79.22391667
2011-254	Bartsia	Uribe-Convers 2011-114	2011-06-29	Field	ID	Ecuador	Azuay	-2.783138889, -79.22391667
2011-257	Bartsia	Uribe-Convers 2011-117	2011-06-30	Field	ID	Ecuador	Loja	-3.505666667, -79.17683333
2011-259	Bartsia	Uribe-Convers 2011-119	2011-06-30	Field	ID	Ecuador	Loja	-3.505666667, -79.17683333
2011-267	Bartsia	Uribe-Convers 2011-127	2011-07-21	Field	ID	Peru	La Libertad	-7.970805556, -78.20794444
2011-270	Bartsia	Uribe-Convers 2011-130	2011-07-21	Field	ID	Peru	La Libertad	-8.103611111, -78.29466667
2011-276	Bartsia	Uribe-Convers 2011-136	2011-07-21	Field	ID	Peru	La Libertad	-8.103611111, -78.29466667
2012-121	Bartsia	Uribe-Convers 2011-148	2011-07-23	Field	ID	Peru	Cajamarca	-6.853805556, -78.70730556
2012-122	Bartsia	Uribe-Convers 2011-150	2011-07-23	Field	ID	Peru	Cajamarca	-6.776, -78.64275
2012-129	Bartsia	Uribe-Convers 2011-157	2011-07-24	Field	ID	Peru	Cajamarca	-7.248527778, -78.47066667
2013-088	Bartsia	Uribe-Convers 2011-189	2011-07-29	Field	ID	Peru	Ancash	-9.031361111, -77.72672222
2013-096	Bartsia	Uribe-Convers 2011-202	2011-07-30	Field	ID	Peru	Ancash	-9.044972222, -77.59477778
2013-099	Bartsia	Uribe-Convers 2011-206	2011-07-31	Field	ID	Peru	Ancash	-9.148166667, -77.56094444
2013-100	Bartsia	Uribe-Convers 2011-208	2011-07-31	Field	ID	Peru	Ancash	-9.124416667, -77.54027778
2013-102	Bartsia	Uribe-Convers 2011-211	2011-07-31	Field	ID	Peru	Ancash	-9.124416667, -77.54027778
2013-103	Bartsia	Uribe-Convers 2011-212	2011-07-31	Field	ID	Peru	Ancash	-9.395972222, -77.51491667
2013-106	Bartsia	Uribe-Convers 2011-215	2011-07-31	Field	ID	Peru	Ancash	-9.381527778, -77.51913889
2013-107	Bartsia	Uribe-Convers 2011-218	2011-08-01	Field	ID	Peru	Lima	-11.67036111, -76.25530556
2013-108	Bartsia	Uribe-Convers 2011-219	2011-08-01	Field	ID	Peru	Lima	-11.67036111, -76.25530556
2013-110	Bartsia	Uribe-Convers 2011-221	2011-08-01	Field	ID	Peru	Junín	-11.39661111, -75.87422222
2013-113	Bartsia	Uribe-Convers 2011-226	2011-08-02	Field	ID	Peru	Junín	-11.52216667, -75.64088889
2013-231	Bartsia	Uribe-Convers 2013-001 (Ind 1)	2013-03-10	Field	ID	Bolivia	La Paz	-16.4105555555556, -68.1697222222222
2013-232	Bartsia	Uribe-Convers 2013-008 (Ind 1)	2013-03-12	Field	ID	Bolivia	La Paz	-16.19988, -68.47541
2013-233	Bartsia	Uribe-Convers 2013-035 (Ind 1)	2013-03-20	Field	ID	Bolivia	La Paz	-17.00221, -67.26898
2013-294	Bartsia	Uribe-Convers 2012-017	2012-06-17	Field	ID	Peru	Moquegua	-15.0424722222222, -69.1393333333333
2013-301	Bartsia	Uribe-Convers 2012-025	2012-06-19	Field	ID	Peru	Puno	-13.5063333333333, -69.0402777777778
2013-319	Bartsia	Uribe-Convers 2012-072	2012-06-27	Field	ID	Peru	Ayacucho	-12.6600277777778, -73.7957222222222
2013-325	Bartsia	Uribe-Convers 2012-088	2012-06-29	Field	ID	Peru	Huancavelica	-11.3555, -73.0831944444444
2013-328	Bartsia	Uribe-Convers 2012-095	2012-06-30	Field	ID	Peru	Junín	-10.0616111111111, -74.9330555555556
2013-335	Bartsia	Uribe-Convers 2012-119 (Ind 1)	2012-07-03	Field	ID	Peru	Junín	-10.1426111111111, -74.2461666666667
2013-336	Bartsia	Uribe-Convers 2012-120	2012-07-03	Field	ID	Peru	Junín	-10.1426111111111, -74.2461666666667
2013-338	Bartsia	Uribe-Convers 2012-122 (Ind 1)	2012-07-04	Field	ID	Peru	Lima	-10.4028333333333, -75.8078888888889
2013-339	Bartsia	Uribe-Convers 2012-123 (Ind 1)	2012-07-04	Field	ID	Peru	Lima	-10.3413055555556, -75.7571111111111
2013-340	Bartsia	Uribe-Convers 2012-125 (Ind 1)	2012-07-04	Field	ID	Peru	Lima	-10.3413055555556, -75.7571111111111
2013-341	Bartsia	Uribe-Convers 2012-126 (Ind 1)	2012-07-04	Field	ID	Peru	Lima	-10.3413055555556, -75.7571111111111
2013-343	Bartsia	Uribe-Convers 2012-128	2012-12-13	Field	ID	Colombia	Boyacá	5.92747222222222, -72.9122777777778
2013-493	Bartsia	Uribe-Convers 2013-111 (Ind 1)	2013-09-24	Field	ID	Colombia	Boyacá	5.92772, -73.08791
2013-494	Bartsia	Uribe-Convers 2013-111 (Ind 2)	2013-09-24	Field	ID	Colombia	Boyacá	5.92772, -73.08791
2013-521	Bartsia	Uribe-Convers 2013-138	2013-10-03	Field	ID	Colombia	Tolima	4.93899, -75.34956
2014-045	Bartsia	Uribe-Convers 2012-119 (Ind 2)	2012-07-03	Field	ID	Peru	Junín	-10.1426111111111, -74.2461666666667
2014-046	Bartsia	Uribe-Convers 2012-122 (Ind 2)	2012-07-04	Field	ID	Peru	Lima	-10.4028333333333, -75.8078888888889
2014-047	Bartsia	Uribe-Convers 2012-123 (Ind 2)	2012-07-04	Field	ID	Peru	Lima	-10.3413055555556, -75.7571111111111
2014-048	Bartsia	Uribe-Convers 2012-125 (Ind 2)	2012-07-04	Field	ID	Peru	Lima	-10.3413055555556, -75.7571111111111
2014-049	Bartsia	Uribe-Convers 2012-126 (Ind 2)	2012-07-04	Field	ID	Peru	Lima	-10.3413055555556, -75.7571111111111
2014-073	Bartsia	Uribe-Convers 2013-001 (Ind 2)	2013-03-10	Field	ID	Bolivia	La Paz	-16.4105555555556, -68.1697222222222
2014-080	Bartsia	Uribe-Convers 2013-008 (Ind 2)	2013-03-12	Field	ID	Bolivia	La Paz	-16.19988, -68.47541
2014-105	Bartsia	Uribe-Convers 2013-035 (Ind 2)	2013-03-20	Field	ID	Bolivia	La Paz	-17.00221, -67.26898
2014-120	Bartsia	JHC 139	2011-08-11	Field	WTU	Peru	Cusco	-12.4908833333333, -70.0200333333333
2011-170	Bartsia adenophylla Molau	Uribe-Convers 2011-031	2011-06-20	Field	ID	Ecuador	Imbabura	0.296416667, -78.34783333
2012-114	Bartsia adenophylla Molau	Uribe-Convers 2011-141	2011-07-23	Field	ID	Peru	Cajamarca	-7.002194444, -78.84675
2012-137	Bartsia adenophylla Molau	Uribe-Convers 2011-165	2011-07-25	Field	ID	Peru	Cajamarca	-7.054333333, -78.33022222
2012-146	Bartsia adenophylla Molau	Uribe-Convers 2011-174	2011-07-25	Field	ID	Peru	Cajamarca	-6.869166667, -78.11297222
2011-240	Bartsia alba Molau	Uribe-Convers 2011-100	2011-06-28	Field	ID	Ecuador	Chimborazo	-1.756166667, -78.80077778
2011-251	Bartsia alba Molau	Uribe-Convers 2011-111	2011-06-29	Field	ID	Ecuador	Azuay	-2.783138889, -79.22391667
2009-110	Bartsia alpina L.	Raino Lampinen	N/A	Herbarium	ID	Finland	N/A	N/A
2011-074	Bartsia alpina L.	J.M de Vos s.n.	N/A	Field	Z	Suiza	Graubünden	46.482552, 9.653808
2013-111	Bartsia aprica Diels	Uribe-Convers 2011-224	2011-08-02	Field	ID	Peru	Junín	-11.52216667, -75.64088889
2013-191	Bartsia aprica Diels	Uribe-Convers 2012-112	2012-07-02	Field	ID	Peru	Junín	-10.5763055555556, -74.2361388888889
2013-224	Bartsia australis Molau	Uribe-Convers 2013-039	2013-03-22	Field	ID	Bolivia	Chuquisaca	-20.425, -65.11703
2013-229	Bartsia australis Molau	Uribe-Convers 2013-044	2013-03-25	Field	ID	Bolivia	Tarija	-20.4522, -65.12553
2014-109	Bartsia australis Molau	Uribe-Convers 2013-039 (Ind 2)	2013-03-22	Field	ID	Bolivia	Chuquisaca	-20.425, -65.11703
2014-110	Bartsia australis Molau	Uribe-Convers 2013-039 (Ind 3)	2013-03-22	Field	ID	Bolivia	Chuquisaca	-20.425, -65.11703
2014-115	Bartsia australis Molau	Uribe-Convers 2013-044 (Ind 2)	2013-03-25	Field	ID	Bolivia	Tarija	-20.4522, -65.12553
2014-116	Bartsia australis Molau	Uribe-Convers 2013-044 (Ind 3)	2013-03-25	Field	ID	Bolivia	Tarija	-20.4522, -65.12553
2013-173	Bartsia bartsioides (Hook.) Edwin	Uribe-Convers 2012-070	2012-06-26	Field	ID	Peru	Apurimac	-12.3806111111111, -72.4223611111111
2013-347	Bartsia bartsioides (Hook.) Edwin	D.N. Smith 11393	1985-07-29	Herbarium	LPB	Bolivia	N/A	N/A
2013-114	Bartsia camporum Diels	Uribe-Convers 2011-227	2011-08-03	Field	ID	Peru	Junín	-11.97902778, -75.09422222
2013-153	Bartsia camporum Diels	Uribe-Convers 2012-026	2012-06-20	Field	ID	Peru	Cusco	-12.4990277777778, -70.0197222222222
2013-156	Bartsia camporum Diels	Uribe-Convers 2012-029	2012-06-22	Field	ID	Peru	Cusco	-12.6964722222222, -71.9501666666667
2013-162	Bartsia camporum Diels	Uribe-Convers 2012-042	2012-06-23	Field	ID	Peru	Cusco	-12.8006666666667, -71.7050277777778
2013-170	Bartsia camporum Diels	Uribe-Convers 2012-062	2012-06-24	Field	ID	Peru	Apurimac	-12.4105, -71.1526111111111
2013-186	Bartsia camporum Diels	Uribe-Convers 2012-105	2012-07-01	Field	ID	Peru	Junín	-10.0160833333333, -74.8994444444445
2013-303	Bartsia camporum Diels	Uribe-Convers 2012-038	2012-06-22	Field	ID	Peru	Cusco	-12.7096111111111, -71.9480833333333
2013-313	Bartsia camporum Diels	Uribe-Convers 2012-055	2012-06-24	Field	ID	Peru	Cusco	-12.5916944444444, -71.9569444444444
2013-314	Bartsia camporum Diels	Uribe-Convers 2012-059	2012-06-24	Field	ID	Peru	Cusco	-12.5506111111111, -71.6323333333333
2013-318	Bartsia camporum Diels	Uribe-Convers 2012-069	2012-06-26	Field	ID	Peru	Apurimac	-12.3564722222222, -72.4363055555556
2013-322	Bartsia camporum Diels	Uribe-Convers 2012-080	2012-06-29	Field	ID	Peru	Huancavelica	-11.2158333333333, -73.0596944444444
2013-326	Bartsia camporum Diels	Uribe-Convers 2012-089	2012-06-29	Field	ID	Peru	Huancavelica	-11.3555, -73.0831944444444
2013-330	Bartsia camporum Diels	Uribe-Convers 2012-097	2012-07-01	Field	ID	Peru	Junín	-11.9933888888889, -74.8745555555556
2014-043	Bartsia camporum Diels	Uribe-Convers 2011-227 (Ind 2)	2011-08-03	Field	ID	Peru	Junín	-11.97902778, -75.09422222
2013-125	Bartsia canescens Wedd.	Uribe-Convers 2012-006	2012-06-14	Field	ID	Peru	Arequipa	-15.62175, -70.6807777777778
2013-179	Bartsia canescens Wedd.	Uribe-Convers 2012-087	2012-06-29	Field	ID	Peru	Huancavelica	-11.3555, -73.0831944444444
2013-101	Bartsia cf adenophylla Moalu	Uribe-Convers 2011-209	2011-07-31	Field	ID	Peru	Ancash	-9.124416667, -77.54027778
2013-183	Bartsia cf bartsioides (Hook.) Edwin	Uribe-Convers 2012-100	2012-07-01	Field	ID	Peru	Junín	-10.0160833333333, -74.8994444444445
2013-315	Bartsia cf crenata Molau	Uribe-Convers 2012-063	2012-06-24	Field	ID	Peru	Apurimac	-12.4105, -71.1526111111111
2013-205	Bartsia cf crenoloba Wedd.	Uribe-Convers 2013-015	2013-03-13	Field	ID	Bolivia	La Paz	-15.73339, -68.63757
2012-136	Bartsia cf crisafullii N. H. Holmgren	Uribe-Convers 2011-164	2011-07-24	Field	ID	Peru	Cajamarca	-7.196, -78.56608333
2012-142	Bartsia cf crisafullii N. H. Holmgren	Uribe-Convers 2011-170	2011-07-25	Field	ID	Peru	Cajamarca	-7.042888889, -78.26858333
2012-143	Bartsia cf crisafullii N. H. Holmgren	Uribe-Convers 2011-171	2011-07-25	Field	ID	Peru	Cajamarca	-7.041777778, -78.25819444
2013-164	Bartsia cf elongata Wedd.	Uribe-Convers 2012-044	2012-06-23	Field	ID	Peru	Cusco	-12.8239166666667, -71.7100555555556
2013-213	Bartsia cf elongata Wedd.	Uribe-Convers 2013-024	2013-03-18	Field	ID	Bolivia	La Paz	-16.33282, -67.97616
2013-215	Bartsia cf elongata Wedd.	Uribe-Convers 2013-026	2013-03-18	Field	ID	Bolivia	La Paz	-16.33282, -67.97616
2013-217	Bartsia cf elongata Wedd.	Uribe-Convers 2013-028	2013-03-18	Field	ID	Bolivia	La Paz	-16.32796, -67.9457
2014-095	Bartsia cf elongata Wedd.	Uribe-Convers 2013-024 (Ind 2)	2013-03-18	Field	ID	Bolivia	La Paz	-16.33282, -67.97616
2014-097	Bartsia cf elongata Wedd.	Uribe-Convers 2013-026 (Ind 2)	2013-03-18	Field	ID	Bolivia	La Paz	-16.33282, -67.97616
2012-125	Bartsia cf flava Molau	Uribe-Convers 2011-153	2011-07-24	Field	ID	Peru	Cajamarca	-7.24625, -78.46966667
2012-128	Bartsia cf flava Molau	Uribe-Convers 2011-156	2011-07-24	Field	ID	Peru	Cajamarca	-7.248527778, -78.47066667
2012-130	Bartsia cf flava Molau	Uribe-Convers 2011-158	2011-07-24	Field	ID	Peru	Cajamarca	-7.196, -78.56608333
2012-151	Bartsia cf flava Molau	Uribe-Convers 2011-179	2011-07-26	Field	ID	Peru	Cajamarca	-6.916722222, -78.61427778
2013-090	Bartsia cf flava Molau	Uribe-Convers 2011-192	2011-07-29	Field	ID	Peru	Ancash	-9.031361111, -77.72672222
2011-066	Bartsia cf glandulifera	Uribe-Convers 2010-068	2010-07-19	Field	ID	Colombia	Santander	6.98925, -72.68386111
2011-070	Bartsia cf glandulifera	Uribe-Convers 2010-072	2010-07-20	Field	ID	Colombia	Boyacá	6.16933333333333, -72.76472222
2013-366	Bartsia cf glandulifera	Uribe-Convers 2013-073	2013-09-16	Field	ID	Colombia	Santander	6.96333, -72.68489
2013-369	Bartsia cf glandulifera	Uribe-Convers 2013-080	2013-09-17	Field	ID	Colombia	Boyacá	6.46916, -72.35613
2013-370	Bartsia cf glandulifera	Uribe-Convers 2013-083	2013-09-18	Field	ID	Colombia	Boyacá	6.40252, -72.37207
2011-061	Bartsia cf glandulifera Molau	Uribe-Convers 2010-062	2010-07-18	Field	ID	Colombia	Santander	6.995, -72.68255556
2013-353	Bartsia cf glandulifera Molau	Uribe-Convers 2013-051	2013-09-13	Field	ID	Colombia	Santander	7.21368, -72.89584
2013-359	Bartsia cf glandulifera Molau	Uribe-Convers 2013-058 (Ind 1)	2013-09-14	Field	ID	Colombia	Santander	7.33052, -72.85034
2013-491	Bartsia cf glandulifera Molau	Uribe-Convers 2013-107	2013-09-23	Field	ID	Colombia	Boyacá	6.02948, -72.96542
2014-053	Bartsia cf glandulifera Molau	Uribe-Convers 2013-058 (Ind 2)	2013-09-14	Field	ID	Colombia	Santander	7.33052, -72.85034
2009-080	Bartsia cf inaequalis ssp. duripilis	Tank 2005-29	N/A	Field	WTU	Peru	La Libertad	-7.990033, -78.534817
2010-198	Bartsia cf inaequalis ssp. duripilis	Tank 2005-29	N/A	Field	WTU	Peru	La Libertad	-7.990033, -78.534817
2013-182	Bartsia cf integrifolia Wedd.	Uribe-Convers 2012-099	2012-07-01	Field	ID	Peru	Junín	-10.0160833333333, -74.8994444444445
2013-192	Bartsia cf integrifolia Wedd.	Uribe-Convers 2012-115	2012-07-03	Field	ID	Peru	Junín	-10.1746111111111, -74.3008055555556
2013-193	Bartsia cf integrifolia Wedd.	Uribe-Convers 2012-117	2012-07-03	Field	ID	Peru	Junín	-10.1534444444444, -74.2536666666667
2013-518	Bartsia cf laniflora Benth.	Uribe-Convers 2013-137 (Ind 1)	2013-10-03	Field	ID	Colombia	Caldas	4.97093, -75.34644
2013-519	Bartsia cf laniflora Benth.	Uribe-Convers 2013-137 (Ind 2)	2013-10-03	Field	ID	Colombia	Caldas	4.97093, -75.34644
2013-520	Bartsia cf laniflora Benth.	Uribe-Convers 2013-137 (Ind 3)	2013-10-03	Field	ID	Colombia	Caldas	4.97093, -75.34644
2011-219	Bartsia cf laticrenata Benth.	Uribe-Convers 2011-078	2011-06-25	Field	ID	Ecuador	Tungurahua	-1.089916667, -78.43866667
2013-306	Bartsia cf melampyroides	Uribe-Convers 2012-041	2012-06-22	Field	ID	Peru	Cusco	-12.7036666666667, -71.9465
2011-261	Bartsia cf melampyroides (Kunth) Benth.	Uribe-Convers 2011-121	2011-07-20	Field	ID	Peru	La Libertad	-7.995055556, -78.44197222
2012-126	Bartsia cf melampyroides (Kunth) Benth.	Uribe-Convers 2011-154	2011-07-24	Field	ID	Peru	Cajamarca	-7.24625, -78.46966667
2013-118	Bartsia cf melampyroides (Kunth) Benth.	Uribe-Convers 2011-235	2011-08-03	Field	ID	Peru	Junín	-11.97902778, -75.09422222
2013-316	Bartsia cf melampyroides (Kunth) Benth.	Uribe-Convers 2012-064	2012-06-24	Field	ID	Peru	Apurimac	-12.4105, -71.1526111111111
2013-092	Bartsia cf mutica (Kunth) Benth.	Uribe-Convers 2011-195	2011-07-30	Field	ID	Peru	Ancash	-9.060277778, -77.62988889
2011-198	Bartsia cf orthocarpiflora Benth.	Uribe-Convers 2011-057	2011-06-23	Field	ID	Ecuador	Cotopaxi	-0.641916667, -78.50841667
2013-505	Bartsia cf orthocarpiflora Benth. ssp. villosa Molau	Uribe-Convers 2013-126 (Ind 1)	2013-09-27	Field	ID	Colombia	Cundinamarca	4.56161, -74.01505
2013-506	Bartsia cf orthocarpiflora Benth. ssp. villosa Molau	Uribe-Convers 2013-126 (Ind 2)	2013-09-27	Field	ID	Colombia	Cundinamarca	4.56161, -74.01505
2011-264	Bartsia cf patens Benth.	Uribe-Convers 2011-124	2011-07-20	Field	ID	Peru	La Libertad	-7.996611111, -78.423
2011-272	Bartsia cf patens Benth.	Uribe-Convers 2011-132	2011-07-21	Field	ID	Peru	La Libertad	-8.103611111, -78.29466667
2013-115	Bartsia cf pauciflora Molau	Uribe-Convers 2011-229	2011-08-03	Field	ID	Peru	Junín	-11.97902778, -75.09422222
2013-119	Bartsia cf pauciflora Molau	Uribe-Convers 2011-237	2011-08-03	Field	ID	Peru	Huancavelica	-12.33669444, -75.00372222
2013-188	Bartsia cf pauciflora Molau	Uribe-Convers 2012-107	2012-07-02	Field	ID	Peru	Junín	-10.3913333333333, -74.3630833333333
2013-190	Bartsia cf pauciflora Molau	Uribe-Convers 2012-110	2012-07-02	Field	ID	Peru	Junín	-10.4461944444444, -74.3733888888889
2013-333	Bartsia cf pauciflora Molau	Uribe-Convers 2012-113	2012-07-03	Field	ID	Peru	Junín	-10.1746111111111, -74.3008055555556
2013-304	Bartsia cf pedicularoides	Uribe-Convers 2012-039	2012-06-22	Field	ID	Peru	Cusco	-12.7041111111111, -71.9463888888889
2013-508	Bartsia cf pedicularoides	Uribe-Convers 2013-128	2013-09-27	Field	ID	Colombia	Cundinamarca	4.56094, -74.02161
2013-509	Bartsia cf pedicularoides	Uribe-Convers 2013-129 (Ind 1)	2013-10-01	Field	ID	Colombia	Antioquia	6.44533, -76.08488
2013-510	Bartsia cf pedicularoides	Uribe-Convers 2013-129 (Ind 2)	2013-10-01	Field	ID	Colombia	Antioquia	6.44533, -76.08488
2013-511	Bartsia cf pedicularoides	Uribe-Convers 2013-129 (Ind 3)	2013-10-01	Field	ID	Colombia	Antioquia	6.44533, -76.08488
2011-041	Bartsia cf pedicularoides Benth.	Uribe-Convers 2010-040	2010-07-15	Field	ID	Colombia	Boyacá	5.91236111111111, -73.07691667
2011-058	Bartsia cf pedicularoides Benth.	Uribe-Convers 2010-059	2010-07-18	Field	ID	Colombia	Santander	6.99555555555556, -72.68305556
2011-189	Bartsia cf pedicularoides Benth.	Uribe-Convers 2011-047	2011-06-22	Field	ID	Ecuador	Pichincha	-0.196833333, -78.12730556
2013-161	Bartsia cf pedicularoides Benth.	Uribe-Convers 2012-036	2012-06-22	Field	ID	Peru	Cusco	-12.7123611111111, -71.95
2013-378	Bartsia cf pedicularoides Benth.	Uribe-Convers 2013-103	2013-09-21	Field	ID	Colombia	Cundinamarca	4.29051, -74.20695
2011-269	Bartsia cf peruviana	Uribe-Convers 2011-129	2011-07-21	Field	ID	Peru	La Libertad	-8.087888889, -78.29177778
2013-227	Bartsia cf peruviana Walp.	Uribe-Convers 2013-042	2013-03-23	Field	ID	Bolivia	Tarija	-21.50004, -64.90855
2014-113	Bartsia cf peruviana Walp.	Uribe-Convers 2013-042 (Ind 2)	2013-03-23	Field	ID	Bolivia	Tarija	-21.50004, -64.90855
2014-114	Bartsia cf peruviana Walp.	Uribe-Convers 2013-042 (Ind 3)	2013-03-23	Field	ID	Bolivia	Tarija	-21.50004, -64.90855
2013-206	Bartsia cf pyricarpa Molau	Uribe-Convers 2013-016	2013-03-13	Field	ID	Bolivia	La Paz	-15.73339, -68.63757
2013-334	Bartsia cf pyricarpa Molau	Uribe-Convers 2012-114	2012-07-03	Field	ID	Peru	Junín	-10.1746111111111, -74.3008055555556
2014-086	Bartsia cf pyricarpa Molau	Uribe-Convers 2013-016 (Ind 2)	2013-03-13	Field	ID	Bolivia	La Paz	-15.73339, -68.63757
2013-503	Bartsia cf ramosa Molau	Uribe-Convers 2013-125 (Ind 1)	2013-09-27	Field	ID	Colombia	Cundinamarca	4.56033, -74.01305
2013-504	Bartsia cf ramosa Molau	Uribe-Convers 2013-125 (Ind 2)	2013-09-27	Field	ID	Colombia	Cundinamarca	4.56033, -74.01305
2012-145	Bartsia cf remota Molau	Uribe-Convers 2011-173	2011-07-25	Field	ID	Peru	Cajamarca	-6.869166667, -78.11297222
2013-159	Bartsia cf rigida Molau	Uribe-Convers 2012-033	2012-06-22	Field	ID	Peru	Cusco	-12.7044444444444, -71.9459722222222
2013-172	Bartsia cf rigida Molau	Uribe-Convers 2012-068	2012-06-26	Field	ID	Peru	Apurimac	-12.3564722222222, -72.4363055555556
2013-123	Bartsia cf santolinifolia (Kunth) Benth.	Uribe-Convers 2012-004	2012-05-27	Field	ID	Colombia	Boyacá	5.92702777777778, -72.9135277777778
2009-078	Bartsia cf sericea	Tank 2005-25	N/A	Field	WTU	Peru	Cajamarca	-7.416217, -78.672683
2010-196	Bartsia cf sericea	Tank 2005-25	N/A	Field	WTU	Peru	Cajamarca	-7.416217, -78.672683
2010-203	Bartsia cf sericea	Tank 2005-25	N/A	Field	WTU	Peru	Cajamarca	-7.416217, -78.672683
2011-249	Bartsia cf sericea Molau	Uribe-Convers 2011-109	2011-06-29	Field	ID	Ecuador	Azuay	-2.781333333, -79.18525
2012-124	Bartsia cf sericea Molau	Uribe-Convers 2011-152	2011-07-23	Field	ID	Peru	Cajamarca	-6.776, -78.64275
2013-124	Bartsia cf serrata Molau	Uribe-Convers 2012-005	2012-06-14	Field	ID	Peru	Arequipa	-15.5992222222222, -70.6343611111111
2011-056	Bartsia cf stricta	Uribe-Convers 2010-056	2010-07-17	Field	ID	Colombia	Santander	7.27561111111111, -72.88566667
2011-200	Bartsia cf stricta (Kunth) Benth.	Uribe-Convers 2011-059	2011-06-23	Field	ID	Ecuador	Cotopaxi	-0.638083333, -78.48558333
2013-168	Bartsia cf strigosa Molau	Uribe-Convers 2012-057	2012-06-24	Field	ID	Peru	Cusco	-12.5605833333333, -71.6401666666667
2013-202	Bartsia cf tenuis Molau	Uribe-Convers 2013-012	2013-03-13	Field	ID	Bolivia	La Paz	-15.73511, -68.65726
2013-202	Bartsia cf tenuis Molau	Uribe-Convers 2013-012	2013-03-13	Field	ID	Bolivia	La Paz	-15.73511, -68.65726
2013-226	Bartsia cf tenuis Molau	Uribe-Convers 2013-041	2013-03-23	Field	ID	Bolivia	Tarija	-21.45952, -64.86446
2013-226	Bartsia cf tenuis Molau	Uribe-Convers 2013-041 (Ind 1)	2013-03-23	Field	ID	Bolivia	Tarija	-21.45952, -64.86446
2013-299	Bartsia cf tenuis Molau	Uribe-Convers 2012-023	2012-06-19	Field	ID	Peru	Puno	-14.5923888888889, -69.6603055555556
2014-112	Bartsia cf tenuis Molau	Uribe-Convers 2013-041 (Ind 2)	2013-03-23	Field	ID	Bolivia	Tarija	-21.45952, -64.86446
2011-210	Bartsia cf thiantha Diels	Uribe-Convers 2011-069	2011-06-24	Field	ID	Ecuador	Cotopaxi	-0.926333333, -78.83261111
2011-211	Bartsia cf thiantha Diels	Uribe-Convers 2011-070	2011-06-24	Field	ID	Ecuador	Cotopaxi	-0.926333333, -78.83261111
2011-214	Bartsia cf thiantha Diels	Uribe-Convers 2011-073	2011-06-24	Field	ID	Ecuador	Cotopaxi	-0.86575, -78.91080556
2012-118	Bartsia cf thiantha Diels	Uribe-Convers 2011-145	2011-07-23	Field	ID	Peru	Cajamarca	-6.993694444, -78.81419444
2013-302	Bartsia cf thiantha Diels	Uribe-Convers 2012-035	2012-06-22	Field	ID	Peru	Cusco	-12.7123611111111, -71.95
2013-095	Bartsia cf tricolor Molau	Uribe-Convers 2011-200	2011-07-30	Field	ID	Peru	Ancash	-9.047777778, -77.61002778
2013-126	Bartsia cf tricolor Molau	Uribe-Convers 2012-007	2012-06-14	Field	ID	Peru	Arequipa	-15.6098333333333, -70.68225
2013-129	Bartsia cf tricolor Molau	Uribe-Convers 2012-010	2012-06-15	Field	ID	Peru	Arequipa	-15.9250833333333, -70.5137777777778
2013-298	Bartsia cf tricolor Molau	Uribe-Convers 2012-022	2012-06-18	Field	ID	Peru	Puno	-15.7964166666667, -68.5345833333333
2013-098	Bartsia cf weberbaueri Diels	Uribe-Convers 2011-205	2011-07-30	Field	ID	Peru	Ancash	-9.051222222, -77.60111111
2013-287	Bartsia chilensis Benth.	Espíndola 12-001	2012-12-13	Field	ID	Chile	N/A	-33.10998, -71.63063
2013-288	Bartsia chilensis Benth.	Espíndola 12-002	2012-12-13	Field	ID	Chile	N/A	-33.10998, -71.63063
2013-289	Bartsia chilensis Benth.	Espíndola 12-003	2012-12-13	Field	ID	Chile	N/A	-33.10998, -71.63063
2013-178	Bartsia crenata Molau	Uribe-Convers 2012-086	2012-06-29	Field	ID	Peru	Huancavelica	-11.3555, -73.0831944444444
2013-178	Bartsia crenata Molau	Uribe-Convers 2012-086	2012-06-29	Field	ID	Peru	Huancavelica	-11.3555, -73.0831944444444
2013-284	Bartsia crenata Molau	Wood, JRI 18787	2002-12-20	Herbarium	LPB	Bolivia	N/A	N/A
2013-285	Bartsia crenata Molau	Isabell Hensen 492	1990-01-11	Herbarium	LPB	Bolivia	N/A	N/A
2013-286	Bartsia crenata Molau	Isabell Hensen 588	1990-03-05	Herbarium	LPB	Bolivia	N/A	N/A
2013-331	Bartsia crenata Molau	Uribe-Convers 2012-098	2012-07-01	Field	ID	Peru	Junín	-10.0160833333333, -74.8994444444445
2009-108	Bartsia crenoloba Wedd.	K09-13	N/A	Herbarium	K	Bolivia	Murillo	-15.4666666666667, -67.9166666666667
2013-197	Bartsia crenoloba Wedd.	Uribe-Convers 2013-006	2013-03-12	Field	ID	Bolivia	La Paz	-16.46649, -68.15255
2013-200	Bartsia crenoloba Wedd.	Uribe-Convers 2013-010	2013-03-12	Field	ID	Bolivia	La Paz	-16.16505, -68.83926
2013-203	Bartsia crenoloba Wedd.	Uribe-Convers 2013-013	2013-03-13	Field	ID	Bolivia	La Paz	-15.72957, -68.65374
2013-208	Bartsia crenoloba Wedd.	Uribe-Convers 2013-018	2013-03-14	Field	ID	Bolivia	La Paz	-15.59519, -69.07034
2013-211	Bartsia crenoloba Wedd.	Uribe-Convers 2013-022	2013-03-15	Field	ID	Bolivia	La Paz	-15.19422, -69.01142
2013-295	Bartsia crenoloba Wedd.	Uribe-Convers 2012-019	2012-06-17	Field	ID	Peru	Moquegua	-15.0101388888889, -69.3047222222222
2013-300	Bartsia crenoloba Wedd.	Uribe-Convers 2012-024	2012-06-19	Field	ID	Peru	Puno	-14.6720555555556, -69.65125
2014-078	Bartsia crenoloba Wedd.	Uribe-Convers 2013-006 (Ind 2)	2013-03-12	Field	ID	Bolivia	La Paz	-16.46649, -68.15255
2014-083	Bartsia crenoloba Wedd.	Uribe-Convers 2013-010 (Ind 2)	2013-03-12	Field	ID	Bolivia	La Paz	-16.16505, -68.83926
2014-084	Bartsia crenoloba Wedd.	Uribe-Convers 2013-013 (Ind 2)	2013-03-13	Field	ID	Bolivia	La Paz	-15.72957, -68.65374
2014-092	Bartsia crenoloba Wedd.	Uribe-Convers 2013-022 (Ind 2)	2013-03-15	Field	ID	Bolivia	La Paz	-15.19422, -69.01142
2009-107	Bartsia crisafullii N. H. Holmgren	K09-11	N/A	Herbarium	K	Peru	Cajamarca	-4.33333333333333, -78.7333333333333
2011-265	Bartsia crisafullii N. H. Holmgren	Uribe-Convers 2011-125	2011-07-20	Field	ID	Peru	La Libertad	-7.996611111, -78.423
2012-131	Bartsia crisafullii N. H. Holmgren	Uribe-Convers 2011-159	2011-07-24	Field	ID	Peru	Cajamarca	-7.196, -78.56608333
2013-117	Bartsia diffusa Benth.	Uribe-Convers 2011-234	2011-08-03	Field	ID	Peru	Junín	-11.97902778, -75.09422222
2013-180	Bartsia diffusa Benth.	Uribe-Convers 2012-091	2012-06-29	Field	ID	Peru	Huancavelica	-11.4001944444444, -73.0183611111111
2013-329	Bartsia diffusa Benth.	Uribe-Convers 2012-096	2012-06-30	Field	ID	Peru	Junín	-10.0616111111111, -74.9330555555556
2013-337	Bartsia diffusa Benth.	Uribe-Convers 2012-121	2012-07-03	Field	ID	Peru	Junín	-10.1406111111111, -74.1266111111111
2013-171	Bartsia elachophylla Diels	Uribe-Convers 2012-066	2012-06-25	Field	ID	Peru	Apurimac	-12.4166111111111, -71.1682777777778
2013-127	Bartsia elongata Wedd.	Uribe-Convers 2012-008	2012-06-14	Field	ID	Peru	Arequipa	-15.6356388888889, -69.6789166666667
2013-151	Bartsia elongata Wedd.	Uribe-Convers 2012-014	2012-06-16	Field	ID	Peru	Moquegua	-15.3970833333333, -70.7752222222222
2013-212	Bartsia elongata Wedd.	Uribe-Convers 2013-023	2013-03-15	Field	ID	Bolivia	La Paz	-14.80435, -69.1822
2013-236	Bartsia elongata Wedd.	Uribe-Convers 2013-002	2013-03-10	Field	ID	Bolivia	La Paz	-16.37, -68.1625
2014-074	Bartsia elongata Wedd.	Uribe-Convers 2013-002 (Ind 2)	2013-03-10	Field	ID	Bolivia	La Paz	-16.37, -68.1625
2014-093	Bartsia elongata Wedd.	Uribe-Convers 2013-023 (Ind 2)	2013-03-15	Field	ID	Bolivia	La Paz	-14.80435, -69.1822
2014-094	Bartsia elongata Wedd.	Uribe-Convers 2013-023 (Ind 3)	2013-03-15	Field	ID	Bolivia	La Paz	-14.80435, -69.1822
2013-220	Bartsia fiebrigii Diels	Uribe-Convers 2013-032	2013-03-20	Field	ID	Bolivia	La Paz	-16.92673, -67.16648
2013-221	Bartsia fiebrigii Diels	Uribe-Convers 2013-034	2013-03-20	Field	ID	Bolivia	La Paz	-17.00221, -67.26898
2013-223	Bartsia fiebrigii Diels	Uribe-Convers 2013-038	2013-03-22	Field	ID	Bolivia	Potosí	-19.84576, -65.70967
2013-228	Bartsia fiebrigii Diels	Uribe-Convers 2013-043	2013-03-24	Field	ID	Bolivia	Tarija	-21.42174, -64.42953
2013-230	Bartsia fiebrigii Diels	Uribe-Convers 2013-045	2013-03-26	Field	ID	Bolivia	Chuquisaca	-18.98429, -65.34408
2014-101	Bartsia fiebrigii Diels	Uribe-Convers 2013-032 (Ind 2)	2013-03-20	Field	ID	Bolivia	La Paz	-16.92673, -67.16648
2014-102	Bartsia fiebrigii Diels	Uribe-Convers 2013-032 (Ind 3)	2013-03-20	Field	ID	Bolivia	La Paz	-16.92673, -67.16648
2014-103	Bartsia fiebrigii Diels	Uribe-Convers 2013-034 (Ind 2)	2013-03-20	Field	ID	Bolivia	La Paz	-17.00221, -67.26898
2014-104	Bartsia fiebrigii Diels	Uribe-Convers 2013-034 (Ind 3)	2013-03-20	Field	ID	Bolivia	La Paz	-17.00221, -67.26898
2014-108	Bartsia fiebrigii Diels	Uribe-Convers 2013-038 (Ind 2)	2013-03-22	Field	ID	Bolivia	Potosí	-19.84576, -65.70967
2014-117	Bartsia fiebrigii Diels	Uribe-Convers 2013-045 (Ind 2)	2013-03-26	Field	ID	Bolivia	Chuquisaca	-18.98429, -65.34408
2014-118	Bartsia fiebrigii Diels	Uribe-Convers 2013-045 (Ind 3)	2013-03-26	Field	ID	Bolivia	Chuquisaca	-18.98429, -65.34408
2013-196	Bartsia filiformis Wedd.	Uribe-Convers 2013-005	2013-03-11	Field	ID	Bolivia	La Paz	-16.33132, -67.98209
2013-204	Bartsia filiformis Wedd.	Uribe-Convers 2013-014	2013-03-13	Field	ID	Bolivia	La Paz	-15.72957, -68.65374
2013-207	Bartsia filiformis Wedd.	Uribe-Convers 2013-017	2013-03-13	Field	ID	Bolivia	La Paz	-15.73339, -68.63757
2013-214	Bartsia filiformis Wedd.	Uribe-Convers 2013-025	2013-03-18	Field	ID	Bolivia	La Paz	-16.33282, -67.97616
2013-216	Bartsia filiformis Wedd.	Uribe-Convers 2013-027	2013-03-18	Field	ID	Bolivia	La Paz	-16.32796, -67.9457
2014-077	Bartsia filiformis Wedd.	Uribe-Convers 2013-005 (Ind 2)	2013-03-11	Field	ID	Bolivia	La Paz	-16.33132, -67.98209
2014-085	Bartsia filiformis Wedd.	Uribe-Convers 2013-014 (Ind 2)	2013-03-13	Field	ID	Bolivia	La Paz	-15.72957, -68.65374
2014-087	Bartsia filiformis Wedd.	Uribe-Convers 2013-017 (Ind 2)	2013-03-13	Field	ID	Bolivia	La Paz	-15.73339, -68.63757
2014-096	Bartsia filiformis Wedd.	Uribe-Convers 2013-025 (Ind 2)	2013-03-18	Field	ID	Bolivia	La Paz	-16.33282, -67.97616
2013-086	Bartsia flava Molau	Uribe-Convers 2011-183	2011-07-26	Field	ID	Peru	Cajamarca	-6.916722222, -78.61427778
2014-066	Bartsia flava Molau ssp. minor Molau	Sylvester 2114	2013-06-07	Field	Z	Peru	Cusco	-13.2546111111111, -71.1605555555556
2014-067	Bartsia flava Molau ssp. minor Molau	Sylvester 1623	2012-05-20	Field	Z	Peru	Cusco	-13.2438611111111, -71.1621694444444
2014-068	Bartsia flava Molau ssp. minor Molau	Sylvester 2135	2013-06-08	Field	Z	Peru	Cusco	-13.2539166666667, -71.1601944444444
2011-051	Bartsia glandulifera Molau	Uribe-Convers 2010-051	2010-07-17	Field	ID	Colombia	Santander	7.33327777777778, -72.85144444
2011-054	Bartsia glandulifera Molau	Uribe-Convers 2010-054	2010-07-17	Field	ID	Colombia	Santander	7.28194444444444, -72.89888889
2013-361	Bartsia glandulifera Molau	Uribe-Convers 2013-065	2013-09-15	Field	ID	Colombia	Norte De Santander	7.28888, -72.64025
2013-363	Bartsia glandulifera Molau	Uribe-Convers 2013-069	2013-09-16	Field	ID	Colombia	Santander	6.9931, -72.68229
2013-368	Bartsia glandulifera Molau	Uribe-Convers 2013-076	2013-09-16	Field	ID	Colombia	Santander	6.95565, -72.68604
2013-372	Bartsia glandulifera Molau	Uribe-Convers 2013-087	2013-09-18	Field	ID	Colombia	Boyacá	6.37905, -72.33994
2013-375	Bartsia glandulifera Molau	Uribe-Convers 2013-094	2013-09-19	Field	ID	Colombia	Boyacá	6.17674, -72.76531
2013-376	Bartsia glandulifera Molau	Uribe-Convers 2013-100	2013-09-21	Field	ID	Colombia	Cundinamarca	4.28981, -74.20838
2013-496	Bartsia glandulifera Molau	Uribe-Convers 2013-114	2013-09-24	Field	ID	Colombia	Boyacá	5.92707, -73.08624
2013-499	Bartsia glandulifera Molau	Uribe-Convers 2013-117	2013-09-25	Field	ID	Colombia	Cundinamarca	5.21611, -73.52643
2013-501	Bartsia glandulifera Molau	Uribe-Convers 2013-121	2013-09-27	Field	ID	Colombia	Cundinamarca	4.56044, -74.00689
2013-120	Bartsia inaequalis Benth.	Uribe-Convers 2012-001	2012-05-27	Field	ID	Colombia	Boyacá	5.89880555555555, -72.9397777777778
2013-342	Bartsia inaequalis Benth.	Uribe-Convers 2012-127	2012-12-13	Field	ID	Colombia	Boyacá	5.89880555555555, -72.9397777777778
2013-169	Bartsia inaequalis Benth. ssp. brachyantha (Diels) Molau	Uribe-Convers 2012-061	2012-06-24	Field	ID	Peru	Apurimac	-12.4105, -71.1526111111111
2013-218	Bartsia inaequalis Benth. ssp. brachyantha (Diels) Molau	Uribe-Convers 2013-029	2013-03-18	Field	ID	Bolivia	La Paz	-16.31407, -67.90653
2013-219	Bartsia inaequalis Benth. ssp. brachyantha (Diels) Molau	Uribe-Convers 2013-031	2013-03-19	Field	ID	Bolivia	La Paz	-16.86431, -67.15511
2014-098	Bartsia inaequalis Benth. ssp. brachyantha (Diels) Molau	Uribe-Convers 2013-029 (Ind 2)	2013-03-18	Field	ID	Bolivia	La Paz	-16.31407, -67.90653
2014-099	Bartsia inaequalis Benth. ssp. brachyantha (Diels) Molau	Uribe-Convers 2013-029 (Ind 3)	2013-03-18	Field	ID	Bolivia	La Paz	-16.31407, -67.90653
2014-100	Bartsia inaequalis Benth. ssp. brachyantha (Diels) Molau	Uribe-Convers 2013-031 (Ind 2)	2013-03-19	Field	ID	Bolivia	La Paz	-16.86431, -67.15511
2011-026	Bartsia inaequalis Benth. ssp. inaequalis	Uribe-Convers 2010-022	2010-07-05	Field	ID	Colombia	Cundinamarca	4.74177777777778, -73.86627778
2011-027	Bartsia inaequalis Benth. ssp. inaequalis	Uribe-Convers 2010-023	2010-07-05	Field	ID	Colombia	Cundinamarca	4.74188888888889, -73.8665
2013-377	Bartsia inaequalis Benth. ssp. inaequalis	Uribe-Convers 2013-101	2013-09-21	Field	ID	Colombia	Cundinamarca	4.28981, -74.20838
2013-507	Bartsia inaequalis Benth. ssp. inaequalis	Uribe-Convers 2013-127	2013-09-27	Field	ID	Colombia	Cundinamarca	4.5617, -74.02019
2013-225	Bartsia jujuyensis Cabrera & Botta	Uribe-Convers 2013-040	2013-03-22	Field	ID	Bolivia	Tarija	-21.48329, -64.94104
2014-111	Bartsia jujuyensis Cabrera & Botta	Uribe-Convers 2013-040 (Ind 2)	2013-03-22	Field	ID	Bolivia	Tarija	-21.48329, -64.94104
2011-014	Bartsia laniflora Benth.	Uribe-Convers 2010-004	2010-06-24	Field	ID	Colombia	Cundinamarca	4.5595, -73.99961111
2011-024	Bartsia laniflora Benth.	Uribe-Convers 2010-020	2010-07-05	Field	ID	Colombia	Cundinamarca	4.74172222222222, -73.86608333
2011-025	Bartsia laniflora Benth.	Uribe-Convers 2010-021	2010-07-05	Field	ID	Colombia	Cundinamarca	4.74172222222222, -73.86608333
2011-029	Bartsia laniflora Benth.	Uribe-Convers 2010-025	2010-07-07	Field	ID	Colombia	Cundinamarca	4.28891666666667, -74.21083333
2009-105	Bartsia laticrenata Benth.	K09-09	N/A	Herbarium	K	Ecuador	Imbabura	0.583333333333333, -77.6666666666667
2011-145	Bartsia laticrenata Benth.	Uribe-Convers 2011-005	2011-06-18	Field	ID	Ecuador	Carchi	0.677027778, -77.87852778
2011-146	Bartsia laticrenata Benth.	Uribe-Convers 2011-006	2011-06-18	Field	ID	Ecuador	Carchi	0.677277778, -77.87808333
2011-160	Bartsia laticrenata Benth.	Uribe-Convers 2011-021	2011-06-20	Field	ID	Ecuador	Imbabura	0.142305556, -78.27986111
2011-166	Bartsia laticrenata Benth.	Uribe-Convers 2011-027	2011-06-20	Field	ID	Ecuador	Imbabura	0.123388889, -78.25802778
2011-174	Bartsia laticrenata Benth.	Uribe-Convers 2011-035	2011-06-21	Field	ID	Ecuador	Pichincha	0.001833333, -78.02755556
2011-190	Bartsia laticrenata Benth.	Uribe-Convers 2011-048	2011-06-22	Field	ID	Ecuador	Pichincha	-0.222472222, -78.13016667
2011-208	Bartsia laticrenata Benth.	Uribe-Convers 2011-067	2011-06-24	Field	ID	Ecuador	Cotopaxi	-0.897638889, -78.77111111
2011-239	Bartsia laticrenata Benth.	Uribe-Convers 2011-099	2011-06-28	Field	ID	Ecuador	Chimborazo	-1.755027778, -78.80061111
2011-255	Bartsia laticrenata Benth.	Uribe-Convers 2011-115	2011-06-29	Field	ID	Ecuador	Azuay	-2.783138889, -79.22391667
2013-533	Bartsia laticrenata Benth.	Uribe-Convers 2013-153	2013-10-09	Field	ID	Colombia	Nariño	1.09611, -77.691
2014-036	Bartsia laticrenata Benth.	Uribe-Convers 2013-155	2013-10-09	Field	ID	Colombia	Nariño	1.09461, -77.70182
2014-069	Bartsia lydiae S.P. Sylvester	Sylvester 1754	2012-06-23	Field	Z	Peru	Cusco	-13.1997777777778, -71.8555833333333
2014-070	Bartsia lydiae S.P. Sylvester	Sylvester 878	2011-03-24	Field	Z	Peru	Cusco	-13.2431388888889, -71.9795555555555
2014-071	Bartsia lydiae S.P. Sylvester	Sylvester 1730	2012-06-25	Field	Z	Peru	Cusco	-13.2026388888889, -71.8543611111111
2014-072	Bartsia lydiae S.P. Sylvester	Sylvester 1649	2012-06-06	Field	Z	Peru	Cusco	-13.2693333333333, -71.9819722222222
2009-077	Bartsia melampyroides (Kunth) Benth.	Tank 2005-07	N/A	Field	WTU	Peru	Cajamarca	-7.1936, -78.559733
2010-195	Bartsia melampyroides (Kunth) Benth.	Tank 2005-07	N/A	Field	WTU	Peru	Cajamarca	-7.1936, -78.559733
2011-202	Bartsia melampyroides (Kunth) Benth.	Uribe-Convers 2011-061	2011-06-23	Field	ID	Ecuador	Cotopaxi	-0.626583333, -78.47472222
2011-206	Bartsia melampyroides (Kunth) Benth.	Uribe-Convers 2011-065	2011-06-24	Field	ID	Ecuador	Cotopaxi	-0.903833333, -78.72466667
2011-227	Bartsia melampyroides (Kunth) Benth.	Uribe-Convers 2011-087	2011-06-26	Field	ID	Ecuador	Chimborazo	-1.523638889, -78.84052778
2011-236	Bartsia melampyroides (Kunth) Benth.	Uribe-Convers 2011-096	2011-06-28	Field	ID	Ecuador	Chimborazo	-1.748777778, -78.79705556
2011-262	Bartsia melampyroides (Kunth) Benth.	Uribe-Convers 2011-122	2011-07-20	Field	ID	Peru	La Libertad	-7.996611111, -78.423
2011-271	Bartsia melampyroides (Kunth) Benth.	Uribe-Convers 2011-131	2011-07-21	Field	ID	Peru	La Libertad	-8.103611111, -78.29466667
2012-134	Bartsia melampyroides (Kunth) Benth.	Uribe-Convers 2011-162	2011-07-24	Field	ID	Peru	Cajamarca	-7.196, -78.56608333
2012-140	Bartsia melampyroides (Kunth) Benth.	Uribe-Convers 2011-168	2011-07-25	Field	ID	Peru	Cajamarca	-7.046972222, -78.27288889
2012-150	Bartsia melampyroides (Kunth) Benth.	Uribe-Convers 2011-178	2011-07-26	Field	ID	Peru	Cajamarca	-6.916722222, -78.61427778
2013-087	Bartsia melampyroides (Kunth) Benth.	Uribe-Convers 2011-185	2011-07-26	Field	ID	Peru	Cajamarca	-6.756194444, -78.58186111
2013-093	Bartsia melampyroides (Kunth) Benth.	Uribe-Convers 2011-196	2011-07-30	Field	ID	Peru	Ancash	-9.047777778, -77.61002778
2013-105	Bartsia melampyroides (Kunth) Benth.	Uribe-Convers 2011-214	2011-07-31	Field	ID	Peru	Ancash	-9.381527778, -77.51913889
2013-154	Bartsia melampyroides (Kunth) Benth.	Uribe-Convers 2012-027	2012-06-20	Field	ID	Peru	Cusco	-12.4925555555556, -70.0146944444444
2013-158	Bartsia melampyroides (Kunth) Benth.	Uribe-Convers 2012-032	2012-06-22	Field	ID	Peru	Cusco	-12.7036666666667, -71.9465
2013-165	Bartsia melampyroides (Kunth) Benth.	Uribe-Convers 2012-046	2012-06-23	Field	ID	Peru	Cusco	-12.8236944444444, -71.7114722222222
2013-305	Bartsia melampyroides (Kunth) Benth.	Uribe-Convers 2012-040	2012-06-22	Field	ID	Peru	Cusco	-12.7098611111111, -71.9486388888889
2013-312	Bartsia melampyroides (Kunth) Benth.	Uribe-Convers 2012-054	2012-06-24	Field	ID	Peru	Cusco	-12.5916944444444, -71.9569444444444
2013-317	Bartsia melampyroides (Kunth) Benth.	Uribe-Convers 2012-065	2012-06-25	Field	ID	Peru	Apurimac	-12.4166111111111, -71.1682777777778
2013-320	Bartsia melampyroides (Kunth) Benth.	Uribe-Convers 2012-074	2012-06-27	Field	ID	Peru	Ayacucho	-12.6720277777778, -73.8045833333333
2013-323	Bartsia melampyroides (Kunth) Benth.	Uribe-Convers 2012-082	2012-06-29	Field	ID	Peru	Huancavelica	-11.2433333333333, -73.0905555555556
2011-168	Bartsia mutica (Kunth) Benth.	Uribe-Convers 2011-029	2011-06-20	Field	ID	Ecuador	Imbabura	0.296416667, -78.34783333
2012-110	Bartsia mutica (Kunth) Benth.	Uribe-Convers 2011-137	2011-07-22	Field	ID	Peru	Cajamarca	-7.407777778, -78.78341667
2012-113	Bartsia mutica (Kunth) Benth.	Uribe-Convers 2011-140	2011-07-23	Field	ID	Peru	Cajamarca	-7.002194444, -78.84675
2012-127	Bartsia mutica (Kunth) Benth.	Uribe-Convers 2011-155	2011-07-24	Field	ID	Peru	Cajamarca	-7.248527778, -78.47066667
2012-148	Bartsia mutica (Kunth) Benth.	Uribe-Convers 2011-176	2011-07-25	Field	ID	Peru	Cajamarca	-6.869166667, -78.11297222
2013-089	Bartsia mutica (Kunth) Benth.	Uribe-Convers 2011-191	2011-07-29	Field	ID	Peru	Ancash	-9.031361111, -77.72672222
2013-091	Bartsia mutica (Kunth) Benth.	Uribe-Convers 2011-193	2011-07-30	Field	ID	Peru	Ancash	-9.10275, -77.67722222
2013-104	Bartsia mutica (Kunth) Benth.	Uribe-Convers 2011-213 (Ind 1)	2011-07-31	Field	ID	Peru	Ancash	-9.381527778, -77.51913889
2014-041	Bartsia mutica (Kunth) Benth.	Uribe-Convers 2011-213 (Ind 2)	2011-07-31	Field	ID	Peru	Ancash	-9.381527778, -77.51913889
2009-104	Bartsia orthocarpiflora Benth.	K09-8a	N/A	Herbarium	K	Ecuador	Pichincha-Sucumbios	0.118747, -77.965958
2011-143	Bartsia orthocarpiflora Benth.	Uribe-Convers 2011-003	2011-06-18	Field	ID	Ecuador	Carchi	0.658277778, -77.89897222
2011-144	Bartsia orthocarpiflora Benth.	Uribe-Convers 2011-004	2011-06-18	Field	ID	Ecuador	Carchi	0.661166667, -77.88836111
2011-148	Bartsia orthocarpiflora Benth.	Uribe-Convers 2011-008	2011-06-18	Field	ID	Ecuador	Carchi	0.679388889, -77.87819444
2011-150	Bartsia orthocarpiflora Benth.	Uribe-Convers 2011-011	2011-06-19	Field	ID	Ecuador	Carchi	0.794083333, -77.87711111
2011-151	Bartsia orthocarpiflora Benth.	Uribe-Convers 2011-012	2011-06-19	Field	ID	Ecuador	Carchi	0.797083333, -77.91111111
2011-158	Bartsia orthocarpiflora Benth.	Uribe-Convers 2011-019	2011-06-19	Field	ID	Ecuador	Carchi	0.808694444, -77.95911111
2011-163	Bartsia orthocarpiflora Benth.	Uribe-Convers 2011-024	2011-06-20	Field	ID	Ecuador	Imbabura	0.126333333, -78.2695
2011-164	Bartsia orthocarpiflora Benth.	Uribe-Convers 2011-025	2011-06-20	Field	ID	Ecuador	Imbabura	0.125666667, -78.25902778
2011-167	Bartsia orthocarpiflora Benth.	Uribe-Convers 2011-028	2011-06-20	Field	ID	Ecuador	Imbabura	0.123388889, -78.25802778
2011-172	Bartsia orthocarpiflora Benth.	Uribe-Convers 2011-033	2011-06-21	Field	ID	Ecuador	Pichincha	-0.009222222, -78.03483333
2011-207	Bartsia orthocarpiflora Benth.	Uribe-Convers 2011-066	2011-06-24	Field	ID	Ecuador	Cotopaxi	-0.908194444, -78.74483333
2011-216	Bartsia orthocarpiflora Benth.	Uribe-Convers 2011-075	2011-06-25	Field	ID	Ecuador	Tungurahua	-1.116527778, -78.45636111
2011-230	Bartsia orthocarpiflora Benth.	Uribe-Convers 2011-090	2011-06-27	Field	ID	Ecuador	Chimborazo	-1.550194444, -78.47869444
2011-233	Bartsia orthocarpiflora Benth.	Uribe-Convers 2011-093	2011-06-27	Field	ID	Ecuador	Chimborazo	-1.548611111, -78.44494444
2011-238	Bartsia orthocarpiflora Benth.	Uribe-Convers 2011-098	2011-06-28	Field	ID	Ecuador	Chimborazo	-1.756083333, -78.80727778
2011-242	Bartsia orthocarpiflora Benth.	Uribe-Convers 2011-102	2011-06-28	Field	ID	Ecuador	Chimborazo	-2.177277778, -78.54858333
2011-245	Bartsia orthocarpiflora Benth.	Uribe-Convers 2011-105	2011-06-29	Field	ID	Ecuador	Azuay	-2.777361111, -79.16952778
2012-109	Bartsia orthocarpiflora Benth.	Uribe-Convers 2011-046	2011-06-22	Field	ID	Ecuador	Pichincha	-0.188555556, -78.11608333
2011-192	Bartsia orthocarpiflora Benth. ssp. orthocarpiflora	Uribe-Convers 2011-051	2011-06-22	Field	ID	Ecuador	Pichincha	-0.327055556, -78.15102778
2014-039	Bartsia orthocarpiflora Benth. ssp. orthocarpiflora	Uribe-Convers 2013-158 (Ind 1)	2013-10-10	Field	ID	Colombia	Nariño	0.93204, -77.86816
2014-040	Bartsia orthocarpiflora Benth. ssp. orthocarpiflora	Uribe-Convers 2013-158 (Ind 2)	2013-10-10	Field	ID	Colombia	Nariño	0.93204, -77.86816
2011-191	Bartsia orthocarpiflora Benth. ssp. villosa Molau	Uribe-Convers 2011-050	2011-06-22	Field	ID	Ecuador	Pichincha	-0.327055556, -78.15102778
2013-512	Bartsia orthocarpiflora Benth. ssp. villosa Molau	Uribe-Convers 2013-131 (Ind 1)	2013-10-01	Field	ID	Colombia	Antioquia	6.44771, -76.08545
2013-513	Bartsia orthocarpiflora Benth. ssp. villosa Molau	Uribe-Convers 2013-131 (Ind 2)	2013-10-01	Field	ID	Colombia	Antioquia	6.44771, -76.08545
2013-514	Bartsia orthocarpiflora Benth. ssp. villosa Molau	Uribe-Convers 2013-132 (Ind 1)	2013-10-01	Field	ID	Colombia	Antioquia	6.44245, -76.08266
2013-515	Bartsia orthocarpiflora Benth. ssp. villosa Molau	Uribe-Convers 2013-132 (Ind 2)	2013-10-01	Field	ID	Colombia	Antioquia	6.44245, -76.08266
2013-516	Bartsia orthocarpiflora Benth. ssp. villosa Molau	Uribe-Convers 2013-133	2013-10-03	Field	ID	Colombia	Caldas	4.99652, -75.33095
2013-531	Bartsia orthocarpiflora Benth. ssp. villosa Molau	Uribe-Convers 2013-148	2013-10-08	Field	ID	Colombia	Nariño	1.21071, -77.33081
2013-532	Bartsia orthocarpiflora Benth. ssp. villosa Molau	Uribe-Convers 2013-150	2013-10-09	Field	ID	Colombia	Nariño	1.09287, -77.68108
2014-037	Bartsia orthocarpiflora Benth. ssp. villosa Molau	Uribe-Convers 2013-156 (Ind 1)	2013-10-10	Field	ID	Colombia	Nariño	0.92507, -77.85713
2014-038	Bartsia orthocarpiflora Benth. ssp. villosa Molau	Uribe-Convers 2013-156 (Ind 2)	2013-10-10	Field	ID	Colombia	Nariño	0.92507, -77.85713
2011-268	Bartsia patens Benth.	Uribe-Convers 2011-128	2011-07-21	Field	ID	Peru	La Libertad	-7.970805556, -78.20794444
2012-133	Bartsia patens Benth.	Uribe-Convers 2011-161	2011-07-24	Field	ID	Peru	Cajamarca	-7.196, -78.56608333
2013-094	Bartsia patens Benth.	Uribe-Convers 2011-199	2011-07-30	Field	ID	Peru	Ancash	-9.047777778, -77.61002778
2013-097	Bartsia patens Benth.	Uribe-Convers 2011-204	2011-07-30	Field	ID	Peru	Ancash	-9.049583333, -77.59705556
2013-109	Bartsia patens Benth.	Uribe-Convers 2011-220	2011-08-01	Field	ID	Peru	Lima	-11.59705556, -76.19238889
2013-181	Bartsia patens Benth.	Uribe-Convers 2012-093	2012-06-30	Field	ID	Peru	Junín	-10.0739722222222, -74.9365277777778
2013-327	Bartsia patens Benth.	Uribe-Convers 2012-094	2012-06-30	Field	ID	Peru	Junín	-10.0739722222222, -74.9365277777778
2014-042	Bartsia patens Benth.	Uribe-Convers 2011-220 (Ind 2)	2011-08-01	Field	ID	Peru	Lima	-11.59705556, -76.19238889
2013-184	Bartsia pauciflora Molau	Uribe-Convers 2012-101	2012-07-01	Field	ID	Peru	Junín	-10.0270833333333, -74.9199166666667
2013-209	Bartsia pauciflora Molau	Uribe-Convers 2013-019	2013-03-14	Field	ID	Bolivia	La Paz	-15.50831, -69.05569
2013-222	Bartsia pauciflora Molau	Uribe-Convers 2013-037	2013-03-20	Field	ID	Bolivia	La Paz	-17.02795, -67.29288
2013-351	Bartsia pauciflora Molau	Uribe-Convers 2013-021 (Ind 3)	2013-03-15	Field	ID	Bolivia	La Paz	-14.82592, -69.23158
2014-050	Bartsia pauciflora Molau	Uribe-Convers 2013-021 (Ind 1)	2013-03-15	Field	ID	Bolivia	La Paz	-14.82592, -69.23158
2014-051	Bartsia pauciflora Molau	Uribe-Convers 2013-021 (Ind 2)	2013-03-15	Field	ID	Bolivia	La Paz	-14.82592, -69.23158
2014-088	Bartsia pauciflora Molau	Uribe-Convers 2013-019 (Ind 2)	2013-03-14	Field	ID	Bolivia	La Paz	-15.50831, -69.05569
2014-089	Bartsia pauciflora Molau	Uribe-Convers 2013-019 (Ind 3)	2013-03-14	Field	ID	Bolivia	La Paz	-15.50831, -69.05569
2014-106	Bartsia pauciflora Molau	Uribe-Convers 2013-037 (Ind 2)	2013-03-20	Field	ID	Bolivia	La Paz	-17.02795, -67.29288
2014-107	Bartsia pauciflora Molau	Uribe-Convers 2013-037 (Ind 3)	2013-03-20	Field	ID	Bolivia	La Paz	-17.02795, -67.29288
2010-201	Bartsia pedicularoides Benth.	K 09-12	N/A	Herbarium	K	Ecuador	Azuay	-1.11666666666667, -78.7
2011-064	Bartsia pedicularoides Benth.	Uribe-Convers 2010-066	2010-07-19	Field	ID	Colombia	Santander	6.99077777777778, -72.68361111
2011-071	Bartsia pedicularoides Benth.	Uribe-Convers 2010-073	2010-07-20	Field	ID	Colombia	Boyacá	6.12825, -72.80513889
2011-075	Bartsia pedicularoides Benth.	Antonelli 574	N/A	Field	GB	Ecuador	Azuay	-2.978111, -78.688361
2011-205	Bartsia pedicularoides Benth.	Uribe-Convers 2011-064	2011-06-23	Field	ID	Ecuador	Cotopaxi	-0.626583333, -78.47472222
2011-217	Bartsia pedicularoides Benth.	Uribe-Convers 2011-076	2011-06-25	Field	ID	Ecuador	Tungurahua	-1.114805556, -78.45486111
2011-220	Bartsia pedicularoides Benth.	Uribe-Convers 2011-079	2011-06-25	Field	ID	Ecuador	Tungurahua	-1.076777778, -78.42961111
2011-222	Bartsia pedicularoides Benth.	Uribe-Convers 2011-081	2011-06-25	Field	ID	Ecuador	Tungurahua	-1.076777778, -78.42961111
2011-234	Bartsia pedicularoides Benth.	Uribe-Convers 2011-094	2011-06-27	Field	ID	Ecuador	Chimborazo	-1.549888889, -78.44244444
2011-241	Bartsia pedicularoides Benth.	Uribe-Convers 2011-101	2011-06-28	Field	ID	Ecuador	Chimborazo	-1.757277778, -78.80102778
2011-243	Bartsia pedicularoides Benth.	Uribe-Convers 2011-103	2011-06-28	Field	ID	Ecuador	Chimborazo	-2.18675, -78.53552778
2011-248	Bartsia pedicularoides Benth.	Uribe-Convers 2011-108	2011-06-29	Field	ID	Ecuador	Azuay	-2.781333333, -79.18525
2011-256	Bartsia pedicularoides Benth.	Uribe-Convers 2011-116	2011-06-29	Field	ID	Ecuador	Azuay	-2.783138889, -79.22391667
2013-116	Bartsia pedicularoides Benth.	Uribe-Convers 2011-231	2011-08-03	Field	ID	Peru	Junín	-11.97902778, -75.09422222
2013-194	Bartsia pedicularoides Benth.	Uribe-Convers 2013-003	2013-03-10	Field	ID	Bolivia	La Paz	-16.28743, -68.1284
2013-199	Bartsia pedicularoides Benth.	Uribe-Convers 2013-009	2013-03-12	Field	ID	Bolivia	La Paz	-16.23754, -68.47829
2013-210	Bartsia pedicularoides Benth.	Uribe-Convers 2013-020	2013-03-15	Field	ID	Bolivia	La Paz	-14.82592, -69.23158
2013-354	Bartsia pedicularoides Benth.	Uribe-Convers 2013-052 (Ind 1)	2013-09-13	Field	ID	Colombia	Santander	7.22448, -72.898
2013-360	Bartsia pedicularoides Benth.	Uribe-Convers 2013-059 (Ind 1)	2013-09-14	Field	ID	Colombia	Santander	7.33023, -72.84969
2013-364	Bartsia pedicularoides Benth.	Uribe-Convers 2013-070 (Ind 1)	2013-09-16	Field	ID	Colombia	Santander	6.9931, -72.68229
2013-371	Bartsia pedicularoides Benth.	Uribe-Convers 2013-085	2013-09-18	Field	ID	Colombia	Boyacá	6.38051, -72.34087
2013-373	Bartsia pedicularoides Benth.	Uribe-Convers 2013-088	2013-09-18	Field	ID	Colombia	Boyacá	6.36242, -72.33731
2013-495	Bartsia pedicularoides Benth.	Uribe-Convers 2013-112	2013-09-24	Field	ID	Colombia	Boyacá	5.92707, -73.08624
2013-517	Bartsia pedicularoides Benth.	Uribe-Convers 2013-136	2013-10-03	Field	ID	Colombia	Caldas	4.99495, -75.33165
2013-524	Bartsia pedicularoides Benth.	Uribe-Convers 2013-141	2013-10-04	Field	ID	Colombia	Tolima	4.63539, -75.12554
2013-529	Bartsia pedicularoides Benth.	Uribe-Convers 2013-146 (Ind 1)	2013-10-07	Field	ID	Colombia	Cauca	2.36332, -76.34951
2013-530	Bartsia pedicularoides Benth.	Uribe-Convers 2013-146 (Ind 2)	2013-10-07	Field	ID	Colombia	Cauca	2.36332, -76.34951
2014-052	Bartsia pedicularoides Benth.	Uribe-Convers 2013-052 (Ind 2)	2013-09-13	Field	ID	Colombia	Santander	7.22448, -72.898
2014-054	Bartsia pedicularoides Benth.	Uribe-Convers 2013-059 (Ind 2)	2013-09-14	Field	ID	Colombia	Santander	7.33023, -72.84969
2014-075	Bartsia pedicularoides Benth.	Uribe-Convers 2013-003 (Ind 2)	2013-03-10	Field	ID	Bolivia	La Paz	-16.28743, -68.1284
2014-081	Bartsia pedicularoides Benth.	Uribe-Convers 2013-009 (Ind 2)	2013-03-12	Field	ID	Bolivia	La Paz	-16.23754, -68.47829
2014-082	Bartsia pedicularoides Benth.	Uribe-Convers 2013-009 (Ind 3)	2013-03-12	Field	ID	Bolivia	La Paz	-16.23754, -68.47829
2014-090	Bartsia pedicularoides Benth.	Uribe-Convers 2013-020 (Ind 2)	2013-03-15	Field	ID	Bolivia	La Paz	-14.82592, -69.23158
2014-091	Bartsia pedicularoides Benth.	Uribe-Convers 2013-020 (Ind 3)	2013-03-15	Field	ID	Bolivia	La Paz	-14.82592, -69.23158
2014-119	Bartsia pedicularoides Benth.	Uribe-Convers 2013-070 (Ind 2)	2013-09-16	Field	ID	Colombia	Santander	6.9931, -72.68229
2013-195	Bartsia peruviana Walp.	Uribe-Convers 2013-004	2013-03-11	Field	ID	Bolivia	La Paz	-16.3082, -68.02821
2013-198	Bartsia peruviana Walp.	Uribe-Convers 2013-007	2013-03-12	Field	ID	Bolivia	La Paz	-16.19988, -68.47541
2013-201	Bartsia peruviana Walp.	Uribe-Convers 2013-011	2013-03-13	Field	ID	Bolivia	La Paz	-15.73511, -68.65726
2013-235	Bartsia peruviana Walp.	Uribe-Convers 2012-013	2012-06-16	Field	ID	Peru	Moquegua	-15.3970833333333, -70.7752222222222
2013-296	Bartsia peruviana Walp.	Uribe-Convers 2012-020	2012-06-17	Field	ID	Peru	Moquegua	-15.0128611111111, -69.2927777777778
2013-297	Bartsia peruviana Walp.	Uribe-Convers 2012-021	2012-06-18	Field	ID	Peru	Puno	-15.7964166666667, -68.5345833333333
2014-076	Bartsia peruviana Walp.	Uribe-Convers 2013-004 (Ind 2)	2013-03-11	Field	ID	Bolivia	La Paz	-16.3082, -68.02821
2014-079	Bartsia peruviana Walp.	Uribe-Convers 2013-007 (Ind 2)	2013-03-12	Field	ID	Bolivia	La Paz	-16.19988, -68.47541
2009-081	Bartsia pyricarpa Molau	Tank 2005-36	N/A	Field	WTU	Peru	La Libertad	-8.138617, -78.27435
2010-199	Bartsia pyricarpa Molau	Tank 2005-36	N/A	Field	WTU	Peru	La Libertad	-8.138617, -78.27435
2011-266	Bartsia pyricarpa Molau	Uribe-Convers 2011-126	2011-07-20	Field	ID	Peru	La Libertad	-7.987888889, -78.24963889
2011-275	Bartsia pyricarpa Molau	Uribe-Convers 2011-135	2011-07-21	Field	ID	Peru	La Libertad	-8.103611111, -78.29466667
2012-135	Bartsia pyricarpa Molau	Uribe-Convers 2011-163	2011-07-24	Field	ID	Peru	Cajamarca	-7.196, -78.56608333
2012-141	Bartsia pyricarpa Molau	Uribe-Convers 2011-169	2011-07-25	Field	ID	Peru	Cajamarca	-7.042888889, -78.26858333
2012-149	Bartsia pyricarpa Molau	Uribe-Convers 2011-177	2011-07-26	Field	ID	Peru	Cajamarca	-6.916722222, -78.61427778
2013-166	Bartsia pyricarpa Molau	Uribe-Convers 2012-047	2012-06-23	Field	ID	Peru	Cusco	-12.8560833333333, -71.7114722222222
2013-187	Bartsia pyricarpa Molau	Uribe-Convers 2012-106	2012-07-02	Field	ID	Peru	Junín	-10.3913333333333, -74.3630833333333
2013-189	Bartsia pyricarpa Molau	Uribe-Convers 2012-108 (Ind. 1)	2012-07-02	Field	ID	Peru	Junín	-10.4461944444444, -74.3733888888889
2013-309	Bartsia pyricarpa Molau	Uribe-Convers 2012-049	2012-06-23	Field	ID	Peru	Cusco	-12.8558611111111, -71.7287222222222
2013-310	Bartsia pyricarpa Molau	Uribe-Convers 2012-051	2012-06-23	Field	ID	Peru	Cusco	-12.8579166666667, -71.7062777777778
2013-321	Bartsia pyricarpa Molau	Uribe-Convers 2012-075	2012-06-27	Field	ID	Peru	Ayacucho	-12.6720277777778, -73.8045833333333
2013-324	Bartsia pyricarpa Molau	Uribe-Convers 2012-083	2012-06-29	Field	ID	Peru	Huancavelica	-11.2433333333333, -73.0905555555556
2014-044	Bartsia pyricarpa Molau	Uribe-Convers 2012-108 (Ind 2)	2012-07-02	Field	ID	Peru	Junín	-10.4461944444444, -74.3733888888889
2011-019	Bartsia ramosa Molau	Uribe-Convers 2010-012	2010-06-26	Field	ID	Colombia	Cundinamarca	5.0115, -74.20202778
2011-020	Bartsia ramosa Molau	Uribe-Convers 2010-013	2010-06-26	Field	ID	Colombia	Cundinamarca	5.0115, -74.20202778
2011-073	Bartsia ramosa Molau	Uribe-Convers 2010-075	2010-07-21	Field	ID	Colombia	Cundinamarca	4.58208333333333, -74.02730556
2011-147	Bartsia ramosa Molau	Uribe-Convers 2011-007	2011-06-18	Field	ID	Ecuador	Carchi	0.677277778, -77.87808333
2011-175	Bartsia ramosa Molau	Uribe-Convers 2011-036	2011-06-21	Field	ID	Ecuador	Pichincha	0.001777778, -78.02736111
2013-497	Bartsia ramosa Molau	Uribe-Convers 2013-116 (Ind 1)	2013-09-25	Field	ID	Colombia	Cundinamarca	5.21611, -73.52643
2013-498	Bartsia ramosa Molau	Uribe-Convers 2013-116 (Ind 2)	2013-09-25	Field	ID	Colombia	Cundinamarca	5.21611, -73.52643
2013-525	Bartsia ramosa Molau	Uribe-Convers 2013-143	2013-10-06	Field	ID	Colombia	Cauca	2.18505, -76.47764
2013-526	Bartsia ramosa Molau	Uribe-Convers 2013-144 (Ind 1)	2013-10-06	Field	ID	Colombia	Huila	2.1706, -76.39198
2013-527	Bartsia ramosa Molau	Uribe-Convers 2013-144 (Ind 2)	2013-10-06	Field	ID	Colombia	Huila	2.1706, -76.39198
2013-528	Bartsia ramosa Molau	Uribe-Convers 2013-145	2013-10-07	Field	ID	Colombia	Cauca	2.35444, -76.33535
2014-035	Bartsia ramosa Molau	Uribe-Convers 2013-154	2013-10-09	Field	ID	Colombia	Nariño	1.09611, -77.691
2013-112	Bartsia rigida Molau	Uribe-Convers 2011-225	2011-08-02	Field	ID	Peru	Junín	-11.52216667, -75.64088889
2013-185	Bartsia rigida Molau	Uribe-Convers 2012-104	2012-07-01	Field	ID	Peru	Junín	-10.0270833333333, -74.9199166666667
2009-106	Bartsia santolinifolia (Kunth) Benth.	K09-10	N/A	Herbarium	K	Bolivia	Cochabamba	-16.6727777777778, -65.2055555555556
2011-037	Bartsia santolinifolia (Kunth) Benth.	Uribe-Convers 2010-034	2010-07-14	Field	ID	Colombia	Boyacá	5.69341666666667, -72.82663889
2011-040	Bartsia santolinifolia (Kunth) Benth.	Uribe-Convers 2010-039	2010-07-15	Field	ID	Colombia	Boyacá	5.9125, -73.07694444
2011-042	Bartsia santolinifolia (Kunth) Benth.	Uribe-Convers 2010-041	2010-07-15	Field	ID	Colombia	Boyacá	5.91697222222222, -73.08413889
2011-052	Bartsia santolinifolia (Kunth) Benth.	Uribe-Convers 2010-052	2010-07-17	Field	ID	Colombia	Santander	7.3375, -72.86944444
2011-063	Bartsia santolinifolia (Kunth) Benth.	Uribe-Convers 2010-065	2010-07-19	Field	ID	Colombia	Santander	6.99097222222222, -72.68333333
2011-068	Bartsia santolinifolia (Kunth) Benth.	Uribe-Convers 2010-070	2010-07-20	Field	ID	Colombia	Boyacá	6.17291666666667, -72.75844444
2011-072	Bartsia santolinifolia (Kunth) Benth.	Uribe-Convers 2010-074	2010-07-21	Field	ID	Colombia	Cundinamarca	4.58161111111111, -74.02686111
2013-121	Bartsia santolinifolia (Kunth) Benth.	Uribe-Convers 2012-002	2012-05-27	Field	ID	Colombia	Boyacá	5.91455555555556, -72.9180555555556
2013-122	Bartsia santolinifolia (Kunth) Benth.	Uribe-Convers 2012-003	2012-05-27	Field	ID	Colombia	Boyacá	5.92725, -72.9132222222222
2013-344	Bartsia santolinifolia (Kunth) Benth.	Uribe-Convers 2012-129	2012-12-13	Field	ID	Colombia	Boyacá	5.92747222222222, -72.9122777777778
2013-355	Bartsia santolinifolia (Kunth) Benth.	Uribe-Convers 2013-053	2013-09-13	Field	ID	Colombia	Santander	7.24928, -72.89775
2013-358	Bartsia santolinifolia (Kunth) Benth.	Uribe-Convers 2013-057	2013-09-14	Field	ID	Colombia	Santander	7.3338, -72.85414
2013-365	Bartsia santolinifolia (Kunth) Benth.	Uribe-Convers 2013-072	2013-09-16	Field	ID	Colombia	Santander	6.9931, -72.68229
2013-367	Bartsia santolinifolia (Kunth) Benth.	Uribe-Convers 2013-074	2013-09-16	Field	ID	Colombia	Santander	6.95565, -72.68604
2013-374	Bartsia santolinifolia (Kunth) Benth.	Uribe-Convers 2013-093	2013-09-19	Field	ID	Colombia	Boyacá	6.17674, -72.76531
2013-380	Bartsia santolinifolia (Kunth) Benth.	Uribe-Convers 2013-105	2013-09-23	Field	ID	Colombia	Boyacá	6.02948, -72.96542
2013-492	Bartsia santolinifolia (Kunth) Benth.	Uribe-Convers 2013-110	2013-09-24	Field	ID	Colombia	Boyacá	5.92759, -73.08851
2013-500	Bartsia santolinifolia (Kunth) Benth.	Uribe-Convers 2013-119	2013-09-25	Field	ID	Colombia	Cundinamarca	5.21899, -73.53432
2013-502	Bartsia santolinifolia (Kunth) Benth.	Uribe-Convers 2013-122	2013-09-27	Field	ID	Colombia	Cundinamarca	4.56044, -74.00689
2009-076	Bartsia sericea Molau	Tank 2005-06	N/A	Field	WTU	Peru	Cajamarca	-7.1936, -78.559733
2010-194	Bartsia sericea Molau	Tank 2005-06	N/A	Field	WTU	Peru	Cajamarca	-7.1936, -78.559733
2010-202	Bartsia sericea Molau	Tank 2005-06	N/A	Field	WTU	Peru	Cajamarca	-7.1936, -78.559733
2011-252	Bartsia sericea Molau	Uribe-Convers 2011-112	2011-06-29	Field	ID	Ecuador	Azuay	-2.783138889, -79.22391667
2012-119	Bartsia sericea Molau	Uribe-Convers 2011-146	2011-07-23	Field	ID	Peru	Cajamarca	-6.886, -78.73955556
2012-139	Bartsia sericea Molau	Uribe-Convers 2011-167	2011-07-25	Field	ID	Peru	Cajamarca	-7.046972222, -78.27288889
2012-152	Bartsia sericea Molau	Uribe-Convers 2011-180	2011-07-26	Field	ID	Peru	Cajamarca	-6.916722222, -78.61427778
2012-192	Bartsia serrata Molau	Uribe-Convers 2012-015	2012-06-16	Field	ID	Peru	Moquegua	-15.3970833333333, -70.7752222222222
2013-128	Bartsia serrata Molau	Uribe-Convers 2012-009	2012-06-15	Field	ID	Peru	Arequipa	-15.7934166666667, -70.3481944444444
2013-150	Bartsia serrata Molau	Uribe-Convers 2012-011	2012-06-16	Field	ID	Peru	Arequipa	-15.4626666666667, -70.6426944444444
2013-152	Bartsia serrata Molau	Uribe-Convers 2012-018	2012-06-17	Field	ID	Peru	Moquegua	-15.0410833333333, -69.1430833333333
2013-234	Bartsia serrata Molau	Uribe-Convers 2012-012	2012-06-16	Field	ID	Peru	Arequipa	-15.4515555555556, -70.6563611111111
2013-293	Bartsia serrata Molau	Uribe-Convers 2012-016	2012-06-16	Field	ID	Peru	Moquegua	-15.3709722222222, -70.8297777777778
2011-028	Bartsia stricta (Kunth) Benth.	Uribe-Convers 2010-024	2010-07-07	Field	ID	Colombia	Cundinamarca	4.289, -74.21069444
2011-050	Bartsia stricta (Kunth) Benth.	Uribe-Convers 2010-050	2010-07-17	Field	ID	Colombia	Santander	7.33347222222222, -72.85402778
2011-062	Bartsia stricta (Kunth) Benth.	Uribe-Convers 2010-063	2010-07-19	Field	ID	Colombia	Santander	6.99427777777778, -72.68177778
2011-067	Bartsia stricta (Kunth) Benth.	Uribe-Convers 2010-069	2010-07-19	Field	ID	Colombia	Santander	6.94005555555556, -72.69433333
2011-076	Bartsia stricta (Kunth) Benth.	Antonelli 582	N/A	Field	GB	Ecuador	Azuay	-2.780833, -79.225278
2011-179	Bartsia stricta (Kunth) Benth.	Uribe-Convers 2011-039	2011-06-21	Field	ID	Ecuador	Pichincha	0.009138889, -78.01019444
2011-180	Bartsia stricta (Kunth) Benth.	Uribe-Convers 2011-040	2011-06-21	Field	ID	Ecuador	Pichincha	0.008527778, -78.01363889
2011-203	Bartsia stricta (Kunth) Benth.	Uribe-Convers 2011-062	2011-06-23	Field	ID	Ecuador	Cotopaxi	-0.626583333, -78.47472222
2013-352	Bartsia stricta (Kunth) Benth.	Uribe-Convers 2013-050	2013-09-13	Field	ID	Colombia	Santander	7.21368, -72.89584
2013-356	Bartsia stricta (Kunth) Benth.	Uribe-Convers 2013-054	2013-09-13	Field	ID	Colombia	Santander	7.24847, -72.89645
2013-357	Bartsia stricta (Kunth) Benth.	Uribe-Convers 2013-055	2013-09-14	Field	ID	Colombia	Santander	7.3338, -72.85414
2013-362	Bartsia stricta (Kunth) Benth.	Uribe-Convers 2013-066 (Ind 1)	2013-09-15	Field	ID	Colombia	Norte De Santander	7.29153, -72.63968
2013-379	Bartsia stricta (Kunth) Benth.	Uribe-Convers 2013-104	2013-09-23	Field	ID	Colombia	Boyacá	6.02948, -72.96542
2013-522	Bartsia stricta (Kunth) Benth.	Uribe-Convers 2013-140 (Ind 1)	2013-10-04	Field	ID	Colombia	Quindío	4.64628, -75.42715
2013-523	Bartsia stricta (Kunth) Benth.	Uribe-Convers 2013-140 (Ind 2)	2013-10-04	Field	ID	Colombia	Quindío	4.64628, -75.42715
2014-055	Bartsia stricta (Kunth) Benth.	Uribe-Convers 2013-066 (Ind 2)	2013-09-15	Field	ID	Colombia	Norte De Santander	7.29153, -72.63968
2009-075	Bartsia tenuis Molau	Tank 2005-02	N/A	Field	WTU	Peru	Cajamarca	-7.2458, -78.469367
2010-193	Bartsia tenuis Molau	Tank 2005-02	N/A	Field	WTU	Peru	Cajamarca	-7.2458, -78.469367
2013-332	Bartsia tenuis Molau	Uribe-Convers 2012-109	2012-07-02	Field	ID	Peru	Junín	-10.4461944444444, -74.3733888888889
2009-109	Bartsia thiantha Diels	RGO 2009-23	N/A	Field	WTU	Peru	Apurimac	-13.579383, -72.819633
2010-192	Bartsia thiantha Diels	RGO 2009-23	N/A	Field	WTU	Peru	Apurimac	-13.579383, -72.819633
2011-201	Bartsia thiantha Diels	Uribe-Convers 2011-060	2011-06-23	Field	ID	Ecuador	Cotopaxi	-0.626583333, -78.47472222
2013-155	Bartsia thiantha Diels	Uribe-Convers 2012-028	2012-06-20	Field	ID	Peru	Cusco	-12.4925555555556, -70.0146944444444
2013-157	Bartsia thiantha Diels	Uribe-Convers 2012-030	2012-06-22	Field	ID	Peru	Cusco	-12.6964722222222, -71.9501666666667
2013-160	Bartsia thiantha Diels	Uribe-Convers 2012-034	2012-06-22	Field	ID	Peru	Cusco	-12.7098611111111, -71.9486388888889
2013-163	Bartsia thiantha Diels	Uribe-Convers 2012-043	2012-06-23	Field	ID	Peru	Cusco	-12.8239166666667, -71.7100555555556
2013-307	Bartsia thiantha Diels	Uribe-Convers 2012-045	2012-06-23	Field	ID	Peru	Cusco	-12.8239166666667, -71.7100555555556
2013-308	Bartsia thiantha Diels	Uribe-Convers 2012-048	2012-06-23	Field	ID	Peru	Cusco	-12.8558611111111, -71.7287222222222
2013-311	Bartsia thiantha Diels	Uribe-Convers 2012-053	2012-06-24	Field	ID	Peru	Cusco	-12.5916944444444, -71.9569444444444
2013-346	Bartsia tomentosa Molau	D.N. Smith 11237	1985-07-17	Herbarium	LPB	Bolivia	N/A	N/A
2013-167	Bartsia trichophylla Wedd.	Uribe-Convers 2012-052	2012-06-23	Field	ID	Peru	Cusco	-12.8690277777778, -71.6789444444445
2013-167	Bartsia trichophylla Wedd.	Uribe-Convers 2012-052	2012-06-23	Field	ID	Peru	Cusco	-12.8690277777778, -71.6789444444445
2013-283	Bartsia trichophylla Wedd.	Beck St. G. 28575	2002-08-21	Herbarium	LPB	Bolivia	N/A	N/A
2013-348	Bartsia trichophylla Wedd.	J.C. Solomon, Bruce Stein 11665	1984-03-08	Herbarium	LPB	Bolivia	N/A	N/A
2013-349	Bartsia trichophylla Wedd.	J.C. Solomon 18192	1988-03-20	Herbarium	LPB	Bolivia	N/A	N/A
2013-350	Bartsia trichophylla Wedd.	Beck St. G. 19978	1993-05-03	Herbarium	LPB	Bolivia	N/A	N/A
2013-175	Bartsia tricolor Molau	Uribe-Convers 2012-078	2012-06-28	Field	ID	Peru	Huancavelica	-11.3901666666667, -73.0452222222222
2013-177	Bartsia tricolor Molau	Uribe-Convers 2012-084	2012-06-29	Field	ID	Peru	Huancavelica	-11.2433333333333, -73.0905555555556
2013-345	Bartsia tricolor Molau	D.N. Smith 10800	1985-05-24	Herbarium	LPB	Bolivia	N/A	N/A
2013-174	Bartsia weberbaueri Diels	Uribe-Convers 2012-077	2012-06-28	Field	ID	Peru	Huancavelica	-11.3901666666667, -73.0452222222222
2013-176	Bartsia weberbaueri Diels	Uribe-Convers 2012-081	2012-06-29	Field	ID	Peru	Huancavelica	-11.2158333333333, -73.0596944444444
2009-102	Bellardia trixago L.	K09-7	N/A	Herbarium	K	Ethiopia	N/A	12.5, 37.0083333333333
2010-182	Bellardia trixago L.	Bennett 60	N/A	Herbarium	FHO	Spain	Andalucia	36.4166666667-6.1333333333
2014-056	Bellardia trixago L.	M.J.E. Coode & B.M.G. Jones 605	1965-05-07	Herbarium	A	Turkey	Hatay	36.2554, 36.3041
2009-021	Castilleja miniata Douglas ex Hook.	Tank 1054	N/A	Field	ID	USA	N/A	N/A
2010-191	Euphrasia alsa F.Muell.	Zich 220	N/A	Herbarium	GH	N/A	N/A	N/A
2010-190	Euphrasia collina R.Br.	Zich 209	N/A	Herbarium	GH	N/A	N/A	N/A
2009-117	Euphrasia mollis (Ledeb.) Wettst.	Muncuso 107	N/A	Herbarium	ID	USA	N/A	N/A
2010-188	Euphrasia regelii Wettst.	Ho et al. 1741	N/A	Herbarium	GH	N/A	N/A	N/A
2009-118	Euphrasia stricta D. Wolff	Lytton Musselman 4872	N/A	Herbarium	ID	Netherlands	N/A	N/A
2010-189	Euphrasia stricta D. Wolff	N/A	N/A	Herbarium	N/A	N/A	N/A	N/A
2009-093	Hedbergia abyssinica (Benth.) Molau	Pollard, B.J. 364	N/A	Herbarium	K	Cameroon	West Region	N/A
2009-094	Hedbergia abyssinica (Benth.) Molau	Etuge M. 3488	N/A	Herbarium	K	Cameroon	West Region	N/A
2009-096	Hedbergia abyssinica (Benth.) Molau var. petitiana (A.Rich.) Skan	A.J. Paton	N/A	Herbarium	K	Tanzania	N/A	-8.98638888888889, 33.8811111111111
2009-095	Hedbergia abyssinica (Benth.) Molauvar. nykiensis R.E. Fries	Carter, Abdallah, & Newton 2386	N/A	Herbarium	K	Tanzania	N/A	-7.25, 33.55
2009-103	Hedbergia decurva Benth.	K09-8	N/A	Herbarium	K	Uganda	Western Province	1.118333, 34.525
2010-200	Hedbergia longiflora Benth. ssp. longiflora	K 09-6	N/A	Herbarium	K	Uganda	Western Province	1.118333, 34.525
2010-185	Lathraea squamaria L.	Frajman s.n.	N/A	Herbarium	LJU	N/A	N/A	N/A
2010-187	Melampyrum carstiense Fritsch	Krajsek s.n.	N/A	Herbarium	LJU	N/A	N/A	N/A
2009-120	Melampyrum lineare Desr.	Michael Hays 1889	N/A	Herbarium	ID	USA	N/A	N/A
2010-186	Melampyrum sylvaticum L.	Krajsek s.n.	N/A	Herbarium	LJU	N/A	N/A	N/A
2009-097	Odontites aucheri Boiss.	M. Oganesian, H. Ter-Voskanian, E. Vitek 03-1575	N/A	Herbarium	K	Armenia	N/A	39.8597222222222, 44.9652777777778
2009-099	Odontites maroccanus Bolliger	J. Gattefose	N/A	Herbarium	K	Morocco	N/A	N/A
2009-101	Odontites vulgaris Moench	S. Kharkevich, T. Buch	N/A	Herbarium	K	Russia	Primorsky Territory	N/A
2014-057	Parentucellia latifolia (L.) Caruel	Vincent & Freid 8180	1998-04-08	Herbarium	MU	USA	California	N/A
2014-058	Parentucellia latifolia (L.) Caruel	Jack & Betty Guggolz 1012	1989-05-05	Herbarium	JEPS	USA	California	38.394, -122.455
2014-059	Parentucellia latifolia (L.) Caruel	Wetherwax & Martin 2190	1991-05-07	Herbarium	JEPS	USA	California	38.155, -122.86
2014-060	Parentucellia latifolia (L.) Caruel	Wetherwax & Pendleton 2443	1993-04-03	Herbarium	JEPS	USA	California	38.091, -122.747
2014-061	Parentucellia latifolia (L.) Caruel	J. Greenhouse, D. Smith s.n.	1998-04-21	Herbarium	JEPS	USA	California	38.235, -122.912
2014-062	Parentucellia latifolia (L.) Caruel	David Gowen 847	2008-04-08	Herbarium	JEPS	USA	California	38.046, -122.621
2014-063	Parentucellia latifolia (L.) Caruel	David Gowen 847	2008-04-08	Herbarium	JEPS	USA	California	38.046, -122.621
2014-064	Parentucellia latifolia (L.) Caruel	David Gowen 847	2008-04-08	Herbarium	JEPS	USA	California	38.046, -122.621
2014-065	Parentucellia latifolia (L.) Caruel	Wetherwax & Martin 2190	1991-05-07	Herbarium	JEPS	USA	California	38.155, -122.86
2009-113	Parentucellia viscosa (L.) Caruel	Richard Halse 2249	N/A	Herbarium	ID	USA	Oregon	44.8906, -123.2249
2009-113	Parentucellia viscosa (L.) Caruel	Richard Halse 2249	N/A	Herbarium	ID	USA	Oregon	44.8906, -123.2249
2013-290	Parentucellia viscosa (L.) Caruel	Espíndola 12-004	2012-12-18	Field	ID	Chile	N/A	-39.93982, -73.58287
2013-291	Parentucellia viscosa (L.) Caruel	Espíndola 12-005	2012-12-18	Field	ID	Chile	N/A	-41.60675, -72.67693
2013-292	Parentucellia viscosa (L.) Caruel	Espíndola 12-006	2012-12-20	Field	ID	Chile	N/A	-43.25781, -71.94848
2014-121	Parentucellia viscosa (L.) Caruel	Espíndola 12-008	2012-12-18	Field	ID	Chile	N/A	-39.93982, -73.58287
2014-122	Parentucellia viscosa (L.) Caruel	Espíndola 12-012	2012-12-18	Field	ID	Chile	N/A	-41.60675, -72.67693
2012-194	Physocalyx major Mart.	GOR 2444	N/A	Herbarium	ID	N/A	N/A	N/A
2009-116	Rhinanthus crista-galli L.	Curtis Bjork 6656	N/A	Herbarium	ID	USA	N/A	N/A
2010-184	Rhinanthus freynii Fiori	Bennett 88	N/A	Herbarium	GH	N/A	N/A	N/A
2009-114	Rhinanthus serotinus (Schönh. ex Halácsy & Heinr.Braun) Oborny -	Lytton Musselman 4871	N/A	Herbarium	ID	Netherlands	N/A	N/A
2010-183	Tozzia alpina L.	Bennett 87	N/A	Herbarium	GH	N/A	N/A	N/A
