# Supplementary material for: A Phylogenomic Approach Based on PCR Target Enrichment and High Throughput Sequencing: Resolving the Diversity within the South American Species of Bartsia L. (Orobanchaceae)
Source: PLoS One. 2016 Feb 1;11(2):e0148203. doi: 10.1371/journal.pone.0148203 (PMC4734709; doi:10.1371/journal.pone.0148203)
Supplement: S4 Table — Table A. Summary all Samples per Species. Summary of the number of alleles in every sample for each species, and a percentage of how many of these were recovered with more than two alleles. An estimated ploidy level is also given. A reference table of Bartsia species and closely related taxa with published chromosome counts from Molau (1990) is also included. Table B. Summary for each Sample. Summary of the number of alleles found in each locus for every sample, and a percentage of how many loci had this specific number of alleles. Table C. Allele Counts for every Sample. Raw data of the number of alleles found in each locus for every sample. (XLSX) [file pone.0148203.s004.xlsx]

## Sheet: Table A
Allele occurrences found in this study									Species with chromosome counts (Molau, 1990)
Species	Samples with 1 or 2 Alleles	Samples with 3 or 4 Alleles	Total samples	Percentage of Samples with more than 2 alleles	Actual Alleles	Minimum Ploidy	Estimated Ploidy Level		Species	Ploidy level	Chromosomes
Bartsia adenophylla	4	0	4	0	2	2	Diploid		Bartsia alpina	Diploid	24
Bartsia alba	2	0	2	0	2	2	Diploid		Bellardia viscosa	Tetraploid	48
Bartsia alpina	1	0	1	0	2	2	Diploid		Parentucellia latifolia	Tetraploid	48
Bartsia aprica	2	0	2	0	2	2	Diploid		Section Orthocarpiflorae
Bartsia australis	3	3	6	50	4	4	Tetraploid		Bartsia orthocarpiflora ssp orthocarpiflora	Diploid	24
Bartsia bartsioides	1	0	1	0	2	2	Diploid		Bartsia orthocarpiflora ssp villosa	Diploid	24
Bartsia camporum	4	10	14	71.4286	4	4	Tetraploid		Bartsia sericea	Diploid	24
Bartsia canescens	1	1	2	50	3	4	Tetraploid		Bartsia laticrenata	Diploid	24
Bartsia chilensis	2	0	2	0	2	2	Diploid		Bartsia alba	Diploid	24
Bartsia crenata	2	2	4	50	3	4	Tetraploid		Bartsia filiformis	Tetraploid	48
Bartsia crenoloba	11	1	12	8.33333	3	4	Tetraploid		Section Strictae
Bartsia crisafullii	2	0	2	0	2	2	Diploid		Bartsia stricta	Diploid	24
Bartsia diffusa	3	1	4	25	3	4	Tetraploid		Bartsia pyricarpa	Tetraploid	48
Bartsia elachophylla	0	1	1	100	3	4	Tetraploid		Bartsia crisafullii	Tetraploid	48
Bartsia elongata	5	2	7	28.5714	3	4	Tetraploid		Bartsia ramosa	Tetraploid	48
Bartsia fiebrigii	12	0	12	0	2	2	Diploid		Bartsia pedicularoides	Tetraploid	48
Bartsia filiformis	8	0	8	0	2	2	Diploid		Section Laxae
Bartsia flava	0	1	1	100	3	4	Tetraploid		Bartsia inaequalis ssp inaequalis	Diploid	24
Bartsia flava ssp minor	0	3	3	100	4	4	Tetraploid		Bartsia inaequalis ssp brachyantha	Tetraploid	48
Bartsia glandulifera	11	0	11	0	2	2	Diploid		Bartsia tomentosa	Diploid	24
Bartsia inaequalis ssp brachyantha	3	3	6	50	3	4	Tetraploid		Bartsia camporum	Diploid	24
Bartsia inaequalis ssp inaequalis	4	2	6	33.3333	3	4	Tetraploid		Bartsia mutica	Diploid	24
Bartsia jujuyensis	2	0	2	0	2	2	Diploid		Bartsia flava	Diploid	24
Bartsia laniflora	2	2	4	50	3	4	Tetraploid		Bartsia adenophylla	Diploid	24
Bartsia laticrenata	11	0	11	0	2	2	Diploid		Section Diffusae
Bartsia lydiae	3	1	4	25	3	4	Tetraploid		Bartsia diffusa	Diploid	24
Bartsia melampyroides	16	6	22	27.2727	4	4	Tetraploid		Bartsia pumila	Diploid	24
Bartsia mutica	6	3	9	33.3333	4	4	Tetraploid		Bartsia thiantha	Diploid	24
Bartsia orthocarpiflora ssp orthocarpiflora	20	1	21	4.7619	2	2	Diploid		Bartsia patens	Tetraploid	48
Bartsia orthocarpiflora ssp villosa	10	0	10	0	2	2	Diploid		Bartsia tenuis	Diploid	24
Bartsia patens	7	1	8	12.5	3	4	Tetraploid
Bartsia pauciflora	9	1	10	10	4	4	Tetraploid
Bartsia pedicularoides	33	1	34	2.94118	3	4	Tetraploid
Bartsia peruviana	6	2	8	25	3	4	Tetraploid
Bartsia pyricarpa	14	1	15	6.66667	3	4	Tetraploid
Bartsia ramosa	12	0	12	0	2	2	Diploid
Bartsia rigida	0	2	2	100	4	4	Tetraploid
Bartsia santolinifolia	16	2	18	11.1111	3	4	Tetraploid
Bartsia sericea	5	2	7	28.5714	3	4	Tetraploid
Bartsia serrata	2	4	6	66.6667	3	4	Tetraploid
Bartsia stricta	13	3	16	18.75	4	4	Tetraploid
Bartsia tenuis	1	2	3	66.6667	3	4	Tetraploid
Bartsia thiantha	8	1	9	11.1111	3	4	Tetraploid
Bartsia tomentosa	1	0	1	0	2	2	Diploid
Bartsia trichophylla	3	1	4	25	3	4	Tetraploid
Bartsia tricolor	2	1	3	33.3333	4	4	Tetraploid
Bartsia weberbaueri	1	1	2	50	4	4	Tetraploid
Bellardia trixago	3	0	3	0	2	2	Diploid
Bellardia viscosa	0	5	5	100	3	4	Tetraploid
Parentucellia latifolia	5	4	9	44.4444	3	4	Tetraploid

## Sheet: Table B
Samples per Species	One Allele	Two Alleles	Three Alleles	Four Alleles	Five Alleles	Six Alleles	Percentage 1 allele	Percentage 2 alleles	Percentage 3 alleles	Percentage 4 alleles	Percentage 5 alleles	Percentage 6 alleles
Bartsia_adenophylla_2011-170	44	1	0	0	0	0	97.7778	2.22222	0	0	0	0
Bartsia_adenophylla_2012-114	43	3	0	0	0	0	93.4783	6.52174	0	0	0	0
Bartsia_adenophylla_2012-137	44	2	0	0	0	0	95.6522	4.34783	0	0	0	0
Bartsia_adenophylla_2012-146	42	3	0	0	0	0	93.3333	6.66667	0	0	0	0
Bartsia_alba_2011-240	42	3	0	0	0	0	93.3333	6.66667	0	0	0	0
Bartsia_alba_2011-251	7	1	0	0	0	0	87.5	12.5	0	0	0	0
Bartsia_alpina_2011-074	15	7	0	0	0	0	68.1818	31.8182	0	0	0	0
Bartsia_aprica_2013-111	40	6	0	0	0	0	86.9565	13.0435	0	0	0	0
Bartsia_aprica_2013-191	41	5	0	0	0	0	89.1304	10.8696	0	0	0	0
Bartsia_australis_2013-224	36	9	0	0	0	0	80	20	0	0	0	0
Bartsia_australis_2013-229	29	14	1	1	0	0	64.4444	31.1111	2.22222	2.22222	0	0
Bartsia_australis_2014-109	14	7	0	0	0	0	66.6667	33.3333	0	0	0	0
Bartsia_australis_2014-110	10	10	1	0	0	0	47.619	47.619	4.7619	0	0	0
Bartsia_australis_2014-115	33	12	0	0	0	0	73.3333	26.6667	0	0	0	0
Bartsia_australis_2014-116	17	5	1	0	0	0	73.913	21.7391	4.34783	0	0	0
Bartsia_bartsioides_2013-173	39	6	0	0	0	0	86.6667	13.3333	0	0	0	0
Bartsia_camporum_2013-114	35	9	0	0	0	0	79.5455	20.4545	0	0	0	0
Bartsia_camporum_2013-153	34	11	0	1	0	0	73.913	23.913	0	2.17391	0	0
Bartsia_camporum_2013-156	27	15	1	0	0	0	62.7907	34.8837	2.32558	0	0	0
Bartsia_camporum_2013-162	30	11	2	0	0	0	69.7674	25.5814	4.65116	0	0	0
Bartsia_camporum_2013-170	29	15	1	0	0	0	64.4444	33.3333	2.22222	0	0	0
Bartsia_camporum_2013-186	13	28	2	0	0	0	30.2326	65.1163	4.65116	0	0	0
Bartsia_camporum_2013-303	26	19	0	0	0	0	57.7778	42.2222	0	0	0	0
Bartsia_camporum_2013-313	32	9	3	0	0	0	72.7273	20.4545	6.81818	0	0	0
Bartsia_camporum_2013-314	35	8	1	0	0	0	79.5455	18.1818	2.27273	0	0	0
Bartsia_camporum_2013-318	31	13	0	0	0	0	70.4545	29.5455	0	0	0	0
Bartsia_camporum_2013-322	31	12	1	0	0	0	70.4545	27.2727	2.27273	0	0	0
Bartsia_camporum_2013-326	25	19	1	0	0	0	55.5556	42.2222	2.22222	0	0	0
Bartsia_camporum_2013-330	30	14	1	0	0	0	66.6667	31.1111	2.22222	0	0	0
Bartsia_camporum_2014-043	32	12	0	0	0	0	72.7273	27.2727	0	0	0	0
Bartsia_canescens_2013-125	29	2	0	0	0	0	93.5484	6.45161	0	0	0	0
Bartsia_canescens_2013-179	20	18	1	0	0	0	51.2821	46.1538	2.5641	0	0	0
Bartsia_chilensis_2013-287	44	2	0	0	0	0	95.6522	4.34783	0	0	0	0
Bartsia_chilensis_2013-288	27	1	0	0	0	0	96.4286	3.57143	0	0	0	0
Bartsia_crenata_2013-178	7	19	2	0	0	0	25	67.8571	7.14286	0	0	0
Bartsia_crenata_2013-284	38	8	0	0	0	0	82.6087	17.3913	0	0	0	0
Bartsia_crenata_2013-286	34	6	0	0	0	0	85	15	0	0	0	0
Bartsia_crenata_2013-331	10	4	1	0	0	0	66.6667	26.6667	6.66667	0	0	0
Bartsia_crenoloba_2009-108	17	3	0	0	0	0	85	15	0	0	0	0
Bartsia_crenoloba_2013-197	42	4	0	0	0	0	91.3043	8.69565	0	0	0	0
Bartsia_crenoloba_2013-200	42	4	0	0	0	0	91.3043	8.69565	0	0	0	0
Bartsia_crenoloba_2013-203	42	3	0	0	0	0	93.3333	6.66667	0	0	0	0
Bartsia_crenoloba_2013-208	43	3	0	0	0	0	93.4783	6.52174	0	0	0	0
Bartsia_crenoloba_2013-211	43	2	0	0	0	0	95.5556	4.44444	0	0	0	0
Bartsia_crenoloba_2013-295	30	15	1	0	0	0	65.2174	32.6087	2.17391	0	0	0
Bartsia_crenoloba_2013-300	42	4	0	0	0	0	91.3043	8.69565	0	0	0	0
Bartsia_crenoloba_2014-078	43	3	0	0	0	0	93.4783	6.52174	0	0	0	0
Bartsia_crenoloba_2014-083	28	2	0	0	0	0	93.3333	6.66667	0	0	0	0
Bartsia_crenoloba_2014-084	41	4	0	0	0	0	91.1111	8.88889	0	0	0	0
Bartsia_crenoloba_2014-092	43	2	0	0	0	0	95.5556	4.44444	0	0	0	0
Bartsia_crisafullii_2011-265	24	3	0	0	0	0	88.8889	11.1111	0	0	0	0
Bartsia_crisafullii_2012-131	42	3	0	0	0	0	93.3333	6.66667	0	0	0	0
Bartsia_diffusa_2013-117	42	3	0	0	0	0	93.3333	6.66667	0	0	0	0
Bartsia_diffusa_2013-180	18	8	1	0	0	0	66.6667	29.6296	3.7037	0	0	0
Bartsia_diffusa_2013-329	41	3	0	0	0	0	93.1818	6.81818	0	0	0	0
Bartsia_diffusa_2013-337	35	4	0	0	0	0	89.7436	10.2564	0	0	0	0
Bartsia_elachophylla_2013-171	40	5	1	0	0	0	86.9565	10.8696	2.17391	0	0	0
Bartsia_elongata_2013-127	42	4	0	0	0	0	91.3043	8.69565	0	0	0	0
Bartsia_elongata_2013-151	14	7	2	0	0	0	60.8696	30.4348	8.69565	0	0	0
Bartsia_elongata_2013-212	37	7	0	0	0	0	84.0909	15.9091	0	0	0	0
Bartsia_elongata_2013-236	5	0	0	0	0	0	100	0	0	0	0	0
Bartsia_elongata_2014-074	8	1	1	0	0	0	80	10	10	0	0	0
Bartsia_elongata_2014-093	42	3	0	0	0	0	93.3333	6.66667	0	0	0	0
Bartsia_elongata_2014-094	38	6	0	0	0	0	86.3636	13.6364	0	0	0	0
Bartsia_fiebrigii_2013-220	41	4	0	0	0	0	91.1111	8.88889	0	0	0	0
Bartsia_fiebrigii_2013-221	24	2	0	0	0	0	92.3077	7.69231	0	0	0	0
Bartsia_fiebrigii_2013-223	41	2	0	0	0	0	95.3488	4.65116	0	0	0	0
Bartsia_fiebrigii_2013-228	43	3	0	0	0	0	93.4783	6.52174	0	0	0	0
Bartsia_fiebrigii_2013-230	42	3	0	0	0	0	93.3333	6.66667	0	0	0	0
Bartsia_fiebrigii_2014-101	39	4	0	0	0	0	90.6977	9.30233	0	0	0	0
Bartsia_fiebrigii_2014-102	34	2	0	0	0	0	94.4444	5.55556	0	0	0	0
Bartsia_fiebrigii_2014-103	32	3	0	0	0	0	91.4286	8.57143	0	0	0	0
Bartsia_fiebrigii_2014-104	24	2	0	0	0	0	92.3077	7.69231	0	0	0	0
Bartsia_fiebrigii_2014-108	41	4	0	0	0	0	91.1111	8.88889	0	0	0	0
Bartsia_fiebrigii_2014-117	42	3	0	0	0	0	93.3333	6.66667	0	0	0	0
Bartsia_fiebrigii_2014-118	14	2	0	0	0	0	87.5	12.5	0	0	0	0
Bartsia_filiformis_2013-196	43	3	0	0	0	0	93.4783	6.52174	0	0	0	0
Bartsia_filiformis_2013-204	44	3	0	0	0	0	93.617	6.38298	0	0	0	0
Bartsia_filiformis_2013-207	43	2	0	0	0	0	95.5556	4.44444	0	0	0	0
Bartsia_filiformis_2013-214	41	2	0	0	0	0	95.3488	4.65116	0	0	0	0
Bartsia_filiformis_2013-216	42	4	0	0	0	0	91.3043	8.69565	0	0	0	0
Bartsia_filiformis_2014-085	42	4	0	0	0	0	91.3043	8.69565	0	0	0	0
Bartsia_filiformis_2014-087	22	1	0	0	0	0	95.6522	4.34783	0	0	0	0
Bartsia_filiformis_2014-096	42	3	0	0	0	0	93.3333	6.66667	0	0	0	0
Bartsia_flava_2013-086	27	17	2	0	0	0	58.6957	36.9565	4.34783	0	0	0
Bartsia_flava_ssp_minor_2014-066	38	7	1	0	0	0	82.6087	15.2174	2.17391	0	0	0
Bartsia_flava_ssp_minor_2014-067	24	4	1	1	0	0	80	13.3333	3.33333	3.33333	0	0
Bartsia_flava_ssp_minor_2014-068	28	9	4	0	0	0	68.2927	21.9512	9.7561	0	0	0
Bartsia_glandulifera_2011-051	41	3	0	0	0	0	93.1818	6.81818	0	0	0	0
Bartsia_glandulifera_2011-054	39	3	0	0	0	0	92.8571	7.14286	0	0	0	0
Bartsia_glandulifera_2011-061	5	1	0	0	0	0	83.3333	16.6667	0	0	0	0
Bartsia_glandulifera_2013-361	44	2	0	0	0	0	95.6522	4.34783	0	0	0	0
Bartsia_glandulifera_2013-363	44	2	0	0	0	0	95.6522	4.34783	0	0	0	0
Bartsia_glandulifera_2013-372	44	2	0	0	0	0	95.6522	4.34783	0	0	0	0
Bartsia_glandulifera_2013-375	40	2	0	0	0	0	95.2381	4.7619	0	0	0	0
Bartsia_glandulifera_2013-376	20	1	0	0	0	0	95.2381	4.7619	0	0	0	0
Bartsia_glandulifera_2013-496	42	3	0	0	0	0	93.3333	6.66667	0	0	0	0
Bartsia_glandulifera_2013-499	43	2	0	0	0	0	95.5556	4.44444	0	0	0	0
Bartsia_glandulifera_2013-501	41	2	0	0	0	0	95.3488	4.65116	0	0	0	0
Bartsia_inaequalis_2013-120	38	5	0	0	0	0	88.3721	11.6279	0	0	0	0
Bartsia_inaequalis_2013-342	40	6	0	0	0	0	86.9565	13.0435	0	0	0	0
Bartsia_inaequalis_ssp_brachyantha_2013-169	27	17	0	0	0	0	61.3636	38.6364	0	0	0	0
Bartsia_inaequalis_ssp_brachyantha_2013-218	38	8	0	0	0	0	82.6087	17.3913	0	0	0	0
Bartsia_inaequalis_ssp_brachyantha_2013-219	28	14	2	0	0	0	63.6364	31.8182	4.54545	0	0	0
Bartsia_inaequalis_ssp_brachyantha_2014-098	41	5	0	0	0	0	89.1304	10.8696	0	0	0	0
Bartsia_inaequalis_ssp_brachyantha_2014-099	39	6	1	0	0	0	84.7826	13.0435	2.17391	0	0	0
Bartsia_inaequalis_ssp_brachyantha_2014-100	29	13	1	0	0	0	67.4419	30.2326	2.32558	0	0	0
Bartsia_inaequalis_ssp_inaequalis_2011-026	12	3	1	0	0	0	75	18.75	6.25	0	0	0
Bartsia_inaequalis_ssp_inaequalis_2011-027	35	10	0	0	0	0	77.7778	22.2222	0	0	0	0
Bartsia_inaequalis_ssp_inaequalis_2013-377	41	3	1	0	0	0	91.1111	6.66667	2.22222	0	0	0
Bartsia_inaequalis_ssp_inaequalis_2013-507	19	4	0	0	0	0	82.6087	17.3913	0	0	0	0
Bartsia_jujuyensis_2013-225	42	4	0	0	0	0	91.3043	8.69565	0	0	0	0
Bartsia_jujuyensis_2014-111	14	3	0	0	0	0	82.3529	17.6471	0	0	0	0
Bartsia_laniflora_2011-014	43	1	0	0	0	0	97.7273	2.27273	0	0	0	0
Bartsia_laniflora_2011-024	39	5	0	0	0	0	88.6364	11.3636	0	0	0	0
Bartsia_laniflora_2011-025	2	2	2	0	0	0	33.3333	33.3333	33.3333	0	0	0
Bartsia_laniflora_2011-029	9	3	1	0	0	0	69.2308	23.0769	7.69231	0	0	0
Bartsia_laticrenata_2011-145	35	3	0	0	0	0	92.1053	7.89474	0	0	0	0
Bartsia_laticrenata_2011-146	38	2	0	0	0	0	95	5	0	0	0	0
Bartsia_laticrenata_2011-160	34	4	0	0	0	0	89.4737	10.5263	0	0	0	0
Bartsia_laticrenata_2011-166	5	1	0	0	0	0	83.3333	16.6667	0	0	0	0
Bartsia_laticrenata_2011-174	37	3	0	0	0	0	92.5	7.5	0	0	0	0
Bartsia_laticrenata_2011-190	8	1	0	0	0	0	88.8889	11.1111	0	0	0	0
Bartsia_laticrenata_2011-208	4	1	0	0	0	0	80	20	0	0	0	0
Bartsia_laticrenata_2011-239	44	2	0	0	0	0	95.6522	4.34783	0	0	0	0
Bartsia_laticrenata_2011-255	33	2	0	0	0	0	94.2857	5.71429	0	0	0	0
Bartsia_laticrenata_2013-533	25	2	0	0	0	0	92.5926	7.40741	0	0	0	0
Bartsia_laticrenata_2014-036	42	3	0	0	0	0	93.3333	6.66667	0	0	0	0
Bartsia_lydiae_2014-069	40	4	1	0	0	0	88.8889	8.88889	2.22222	0	0	0
Bartsia_lydiae_2014-070	32	2	0	0	0	0	94.1176	5.88235	0	0	0	0
Bartsia_lydiae_2014-071	9	3	0	0	0	0	75	25	0	0	0	0
Bartsia_lydiae_2014-072	36	3	0	0	0	0	92.3077	7.69231	0	0	0	0
Bartsia_melampyroides_2009-077	38	2	0	0	0	0	95	5	0	0	0	0
Bartsia_melampyroides_2010-195	43	3	0	0	0	0	93.4783	6.52174	0	0	0	0
Bartsia_melampyroides_2011-202	12	2	0	0	0	0	85.7143	14.2857	0	0	0	0
Bartsia_melampyroides_2011-206	43	3	0	0	0	0	93.4783	6.52174	0	0	0	0
Bartsia_melampyroides_2011-227	41	4	1	0	0	0	89.1304	8.69565	2.17391	0	0	0
Bartsia_melampyroides_2011-236	36	4	0	0	0	0	90	10	0	0	0	0
Bartsia_melampyroides_2011-262	34	4	0	0	0	0	89.4737	10.5263	0	0	0	0
Bartsia_melampyroides_2011-271	44	2	0	0	0	0	95.6522	4.34783	0	0	0	0
Bartsia_melampyroides_2012-134	43	2	0	0	0	0	95.5556	4.44444	0	0	0	0
Bartsia_melampyroides_2012-140	31	9	3	0	0	0	72.093	20.9302	6.97674	0	0	0
Bartsia_melampyroides_2012-150	6	5	1	0	0	0	50	41.6667	8.33333	0	0	0
Bartsia_melampyroides_2013-087	31	4	0	2	0	0	83.7838	10.8108	0	5.40541	0	0
Bartsia_melampyroides_2013-093	17	1	0	0	0	0	94.4444	5.55556	0	0	0	0
Bartsia_melampyroides_2013-105	38	7	0	0	0	0	84.4444	15.5556	0	0	0	0
Bartsia_melampyroides_2013-154	37	4	1	0	0	0	88.0952	9.52381	2.38095	0	0	0
Bartsia_melampyroides_2013-158	41	4	1	0	0	0	89.1304	8.69565	2.17391	0	0	0
Bartsia_melampyroides_2013-165	42	4	0	0	0	0	91.3043	8.69565	0	0	0	0
Bartsia_melampyroides_2013-305	42	3	0	0	0	0	93.3333	6.66667	0	0	0	0
Bartsia_melampyroides_2013-312	43	3	0	0	0	0	93.4783	6.52174	0	0	0	0
Bartsia_melampyroides_2013-317	40	5	0	0	0	0	88.8889	11.1111	0	0	0	0
Bartsia_melampyroides_2013-320	43	3	0	0	0	0	93.4783	6.52174	0	0	0	0
Bartsia_melampyroides_2013-323	43	2	0	0	0	0	95.5556	4.44444	0	0	0	0
Bartsia_mutica_2011-168	43	3	0	0	0	0	93.4783	6.52174	0	0	0	0
Bartsia_mutica_2012-110	29	16	0	1	0	0	63.0435	34.7826	0	2.17391	0	0
Bartsia_mutica_2012-113	41	4	1	0	0	0	89.1304	8.69565	2.17391	0	0	0
Bartsia_mutica_2012-127	43	3	0	0	0	0	93.4783	6.52174	0	0	0	0
Bartsia_mutica_2012-148	17	2	0	0	0	0	89.4737	10.5263	0	0	0	0
Bartsia_mutica_2013-089	35	9	2	0	0	0	76.087	19.5652	4.34783	0	0	0
Bartsia_mutica_2013-091	42	4	0	0	0	0	91.3043	8.69565	0	0	0	0
Bartsia_mutica_2013-104	42	4	0	0	0	0	91.3043	8.69565	0	0	0	0
Bartsia_mutica_2014-041	41	4	0	0	0	0	91.1111	8.88889	0	0	0	0
Bartsia_orthocarpiflora_2009-104	2	0	0	0	0	0	100	0	0	0	0	0
Bartsia_orthocarpiflora_2011-143	38	4	0	0	0	0	90.4762	9.52381	0	0	0	0
Bartsia_orthocarpiflora_2011-144	42	2	0	0	0	0	95.4545	4.54545	0	0	0	0
Bartsia_orthocarpiflora_2011-148	34	2	0	0	0	0	94.4444	5.55556	0	0	0	0
Bartsia_orthocarpiflora_2011-150	36	1	0	0	0	0	97.2973	2.7027	0	0	0	0
Bartsia_orthocarpiflora_2011-151	33	1	0	0	0	0	97.0588	2.94118	0	0	0	0
Bartsia_orthocarpiflora_2011-158	44	2	0	0	0	0	95.6522	4.34783	0	0	0	0
Bartsia_orthocarpiflora_2011-163	13	1	0	0	0	0	92.8571	7.14286	0	0	0	0
Bartsia_orthocarpiflora_2011-164	25	1	0	0	0	0	96.1538	3.84615	0	0	0	0
Bartsia_orthocarpiflora_2011-167	29	1	0	0	0	0	96.6667	3.33333	0	0	0	0
Bartsia_orthocarpiflora_2011-172	39	2	0	0	0	0	95.122	4.87805	0	0	0	0
Bartsia_orthocarpiflora_2011-216	11	1	0	0	0	0	91.6667	8.33333	0	0	0	0
Bartsia_orthocarpiflora_2011-230	43	3	0	0	0	0	93.4783	6.52174	0	0	0	0
Bartsia_orthocarpiflora_2011-233	42	3	0	1	0	0	91.3043	6.52174	0	2.17391	0	0
Bartsia_orthocarpiflora_2011-238	43	3	0	0	0	0	93.4783	6.52174	0	0	0	0
Bartsia_orthocarpiflora_2011-242	38	4	0	0	0	0	90.4762	9.52381	0	0	0	0
Bartsia_orthocarpiflora_2011-245	41	3	0	0	0	0	93.1818	6.81818	0	0	0	0
Bartsia_orthocarpiflora_2012-109	42	3	0	0	0	0	93.3333	6.66667	0	0	0	0
Bartsia_orthocarpiflora_ssp_orthocarpiflora_2011-192	44	2	0	0	0	0	95.6522	4.34783	0	0	0	0
Bartsia_orthocarpiflora_ssp_orthocarpiflora_2014-039	12	1	0	0	0	0	92.3077	7.69231	0	0	0	0
Bartsia_orthocarpiflora_ssp_orthocarpiflora_2014-040	44	2	0	0	0	0	95.6522	4.34783	0	0	0	0
Bartsia_orthocarpiflora_ssp_villosa_2011-191	43	3	0	0	0	0	93.4783	6.52174	0	0	0	0
Bartsia_orthocarpiflora_ssp_villosa_2013-512	43	3	0	0	0	0	93.4783	6.52174	0	0	0	0
Bartsia_orthocarpiflora_ssp_villosa_2013-513	43	3	0	0	0	0	93.4783	6.52174	0	0	0	0
Bartsia_orthocarpiflora_ssp_villosa_2013-514	15	2	0	0	0	0	88.2353	11.7647	0	0	0	0
Bartsia_orthocarpiflora_ssp_villosa_2013-515	42	3	0	0	0	0	93.3333	6.66667	0	0	0	0
Bartsia_orthocarpiflora_ssp_villosa_2013-516	41	2	0	0	0	0	95.3488	4.65116	0	0	0	0
Bartsia_orthocarpiflora_ssp_villosa_2013-531	41	3	0	0	0	0	93.1818	6.81818	0	0	0	0
Bartsia_orthocarpiflora_ssp_villosa_2013-532	36	3	0	0	0	0	92.3077	7.69231	0	0	0	0
Bartsia_orthocarpiflora_ssp_villosa_2014-037	44	2	0	0	0	0	95.6522	4.34783	0	0	0	0
Bartsia_orthocarpiflora_ssp_villosa_2014-038	44	2	0	0	0	0	95.6522	4.34783	0	0	0	0
Bartsia_patens_2011-268	6	1	0	0	0	0	85.7143	14.2857	0	0	0	0
Bartsia_patens_2012-133	36	2	0	0	0	0	94.7368	5.26316	0	0	0	0
Bartsia_patens_2013-094	33	2	0	0	0	0	94.2857	5.71429	0	0	0	0
Bartsia_patens_2013-097	31	3	0	0	0	0	91.1765	8.82353	0	0	0	0
Bartsia_patens_2013-109	41	2	0	0	0	0	95.3488	4.65116	0	0	0	0
Bartsia_patens_2013-181	16	1	0	0	0	0	94.1176	5.88235	0	0	0	0
Bartsia_patens_2013-327	15	26	2	0	0	0	34.8837	60.4651	4.65116	0	0	0
Bartsia_patens_2014-042	43	2	0	0	0	0	95.5556	4.44444	0	0	0	0
Bartsia_pauciflora_2013-184	23	15	3	1	0	0	54.7619	35.7143	7.14286	2.38095	0	0
Bartsia_pauciflora_2013-209	42	3	0	0	0	0	93.3333	6.66667	0	0	0	0
Bartsia_pauciflora_2013-222	37	5	0	0	0	0	88.0952	11.9048	0	0	0	0
Bartsia_pauciflora_2013-351	41	4	0	0	0	0	91.1111	8.88889	0	0	0	0
Bartsia_pauciflora_2014-050	41	3	0	0	0	0	93.1818	6.81818	0	0	0	0
Bartsia_pauciflora_2014-051	4	2	0	0	0	0	66.6667	33.3333	0	0	0	0
Bartsia_pauciflora_2014-088	43	3	0	0	0	0	93.4783	6.52174	0	0	0	0
Bartsia_pauciflora_2014-089	42	3	0	0	0	0	93.3333	6.66667	0	0	0	0
Bartsia_pauciflora_2014-106	42	3	0	0	0	0	93.3333	6.66667	0	0	0	0
Bartsia_pauciflora_2014-107	18	3	0	0	0	0	85.7143	14.2857	0	0	0	0
Bartsia_pedicularoides_2011-064	17	1	0	0	0	0	94.4444	5.55556	0	0	0	0
Bartsia_pedicularoides_2011-071	44	2	0	0	0	0	95.6522	4.34783	0	0	0	0
Bartsia_pedicularoides_2011-075	29	1	0	0	0	0	96.6667	3.33333	0	0	0	0
Bartsia_pedicularoides_2011-205	14	7	1	0	0	0	63.6364	31.8182	4.54545	0	0	0
Bartsia_pedicularoides_2011-217	20	1	0	0	0	0	95.2381	4.7619	0	0	0	0
Bartsia_pedicularoides_2011-220	44	2	0	0	0	0	95.6522	4.34783	0	0	0	0
Bartsia_pedicularoides_2011-222	43	2	0	0	0	0	95.5556	4.44444	0	0	0	0
Bartsia_pedicularoides_2011-234	43	2	0	0	0	0	95.5556	4.44444	0	0	0	0
Bartsia_pedicularoides_2011-241	4	1	0	0	0	0	80	20	0	0	0	0
Bartsia_pedicularoides_2011-243	27	3	0	0	0	0	90	10	0	0	0	0
Bartsia_pedicularoides_2011-248	43	2	0	0	0	0	95.5556	4.44444	0	0	0	0
Bartsia_pedicularoides_2011-256	43	3	0	0	0	0	93.4783	6.52174	0	0	0	0
Bartsia_pedicularoides_2013-116	44	2	0	0	0	0	95.6522	4.34783	0	0	0	0
Bartsia_pedicularoides_2013-194	42	3	0	0	0	0	93.3333	6.66667	0	0	0	0
Bartsia_pedicularoides_2013-199	43	3	0	0	0	0	93.4783	6.52174	0	0	0	0
Bartsia_pedicularoides_2013-210	40	3	0	0	0	0	93.0233	6.97674	0	0	0	0
Bartsia_pedicularoides_2013-354	6	2	0	0	0	0	75	25	0	0	0	0
Bartsia_pedicularoides_2013-360	44	2	0	0	0	0	95.6522	4.34783	0	0	0	0
Bartsia_pedicularoides_2013-364	42	3	0	0	0	0	93.3333	6.66667	0	0	0	0
Bartsia_pedicularoides_2013-371	41	4	0	0	0	0	91.1111	8.88889	0	0	0	0
Bartsia_pedicularoides_2013-373	41	4	0	0	0	0	91.1111	8.88889	0	0	0	0
Bartsia_pedicularoides_2013-495	42	4	0	0	0	0	91.3043	8.69565	0	0	0	0
Bartsia_pedicularoides_2013-517	37	5	0	0	0	0	88.0952	11.9048	0	0	0	0
Bartsia_pedicularoides_2013-524	39	5	0	0	0	0	88.6364	11.3636	0	0	0	0
Bartsia_pedicularoides_2013-529	31	2	0	0	0	0	93.9394	6.06061	0	0	0	0
Bartsia_pedicularoides_2013-530	22	2	0	0	0	0	91.6667	8.33333	0	0	0	0
Bartsia_pedicularoides_2014-052	18	1	0	0	0	0	94.7368	5.26316	0	0	0	0
Bartsia_pedicularoides_2014-054	25	1	0	0	0	0	96.1538	3.84615	0	0	0	0
Bartsia_pedicularoides_2014-075	41	3	0	0	0	0	93.1818	6.81818	0	0	0	0
Bartsia_pedicularoides_2014-081	42	3	0	0	0	0	93.3333	6.66667	0	0	0	0
Bartsia_pedicularoides_2014-082	43	3	0	0	0	0	93.4783	6.52174	0	0	0	0
Bartsia_pedicularoides_2014-090	41	3	0	0	0	0	93.1818	6.81818	0	0	0	0
Bartsia_pedicularoides_2014-091	41	3	0	0	0	0	93.1818	6.81818	0	0	0	0
Bartsia_pedicularoides_2014-119	0	1	0	0	0	0	0	100	0	0	0	0
Bartsia_peruviana_2013-195	42	3	0	0	0	0	93.3333	6.66667	0	0	0	0
Bartsia_peruviana_2013-198	42	3	0	0	0	0	93.3333	6.66667	0	0	0	0
Bartsia_peruviana_2013-201	39	6	0	0	0	0	86.6667	13.3333	0	0	0	0
Bartsia_peruviana_2013-235	42	3	1	0	0	0	91.3043	6.52174	2.17391	0	0	0
Bartsia_peruviana_2013-296	42	3	1	0	0	0	91.3043	6.52174	2.17391	0	0	0
Bartsia_peruviana_2013-297	43	3	0	0	0	0	93.4783	6.52174	0	0	0	0
Bartsia_peruviana_2014-076	42	4	0	0	0	0	91.3043	8.69565	0	0	0	0
Bartsia_peruviana_2014-079	27	2	0	0	0	0	93.1034	6.89655	0	0	0	0
Bartsia_pyricarpa_2009-081	34	2	0	0	0	0	94.4444	5.55556	0	0	0	0
Bartsia_pyricarpa_2010-199	31	7	2	0	0	0	77.5	17.5	5	0	0	0
Bartsia_pyricarpa_2011-266	45	2	0	0	0	0	95.7447	4.25532	0	0	0	0
Bartsia_pyricarpa_2011-275	10	2	0	0	0	0	83.3333	16.6667	0	0	0	0
Bartsia_pyricarpa_2012-135	43	2	0	0	0	0	95.5556	4.44444	0	0	0	0
Bartsia_pyricarpa_2012-141	44	2	0	0	0	0	95.6522	4.34783	0	0	0	0
Bartsia_pyricarpa_2012-149	34	2	0	0	0	0	94.4444	5.55556	0	0	0	0
Bartsia_pyricarpa_2013-166	27	4	0	0	0	0	87.0968	12.9032	0	0	0	0
Bartsia_pyricarpa_2013-187	43	3	0	0	0	0	93.4783	6.52174	0	0	0	0
Bartsia_pyricarpa_2013-189	44	2	0	0	0	0	95.6522	4.34783	0	0	0	0
Bartsia_pyricarpa_2013-309	42	3	1	0	0	0	91.3043	6.52174	2.17391	0	0	0
Bartsia_pyricarpa_2013-310	42	4	0	0	0	0	91.3043	8.69565	0	0	0	0
Bartsia_pyricarpa_2013-321	27	1	0	0	0	0	96.4286	3.57143	0	0	0	0
Bartsia_pyricarpa_2013-324	43	3	0	0	0	0	93.4783	6.52174	0	0	0	0
Bartsia_pyricarpa_2014-044	42	3	0	0	0	0	93.3333	6.66667	0	0	0	0
Bartsia_ramosa_2011-019	41	4	0	0	0	0	91.1111	8.88889	0	0	0	0
Bartsia_ramosa_2011-020	3	2	0	0	0	0	60	40	0	0	0	0
Bartsia_ramosa_2011-073	43	2	0	0	0	0	95.5556	4.44444	0	0	0	0
Bartsia_ramosa_2011-147	40	1	0	0	0	0	97.561	2.43902	0	0	0	0
Bartsia_ramosa_2011-175	43	3	0	0	0	0	93.4783	6.52174	0	0	0	0
Bartsia_ramosa_2013-497	43	2	0	0	0	0	95.5556	4.44444	0	0	0	0
Bartsia_ramosa_2013-498	42	2	0	0	0	0	95.4545	4.54545	0	0	0	0
Bartsia_ramosa_2013-525	42	4	0	0	0	0	91.3043	8.69565	0	0	0	0
Bartsia_ramosa_2013-526	43	2	0	0	0	0	95.5556	4.44444	0	0	0	0
Bartsia_ramosa_2013-527	44	2	0	0	0	0	95.6522	4.34783	0	0	0	0
Bartsia_ramosa_2013-528	41	4	0	0	0	0	91.1111	8.88889	0	0	0	0
Bartsia_ramosa_2014-035	17	2	0	0	0	0	89.4737	10.5263	0	0	0	0
Bartsia_rigida_2013-112	21	22	0	1	0	0	47.7273	50	0	2.27273	0	0
Bartsia_rigida_2013-185	28	13	1	1	0	0	65.1163	30.2326	2.32558	2.32558	0	0
Bartsia_santolinifolia_2011-037	27	2	0	0	0	0	93.1034	6.89655	0	0	0	0
Bartsia_santolinifolia_2011-040	35	3	0	0	0	0	92.1053	7.89474	0	0	0	0
Bartsia_santolinifolia_2011-042	33	5	0	0	0	0	86.8421	13.1579	0	0	0	0
Bartsia_santolinifolia_2011-063	1	0	0	0	0	0	100	0	0	0	0	0
Bartsia_santolinifolia_2011-068	40	3	0	0	0	0	93.0233	6.97674	0	0	0	0
Bartsia_santolinifolia_2011-072	41	2	0	0	0	0	95.3488	4.65116	0	0	0	0
Bartsia_santolinifolia_2013-121	38	8	0	0	0	0	82.6087	17.3913	0	0	0	0
Bartsia_santolinifolia_2013-122	2	3	0	0	0	0	40	60	0	0	0	0
Bartsia_santolinifolia_2013-344	41	5	0	0	0	0	89.1304	10.8696	0	0	0	0
Bartsia_santolinifolia_2013-355	43	3	0	0	0	0	93.4783	6.52174	0	0	0	0
Bartsia_santolinifolia_2013-358	44	1	1	0	0	0	95.6522	2.17391	2.17391	0	0	0
Bartsia_santolinifolia_2013-365	43	2	0	0	0	0	95.5556	4.44444	0	0	0	0
Bartsia_santolinifolia_2013-367	23	2	0	0	0	0	92	8	0	0	0	0
Bartsia_santolinifolia_2013-374	33	1	0	0	0	0	97.0588	2.94118	0	0	0	0
Bartsia_santolinifolia_2013-380	34	11	1	0	0	0	73.913	23.913	2.17391	0	0	0
Bartsia_santolinifolia_2013-492	30	2	0	0	0	0	93.75	6.25	0	0	0	0
Bartsia_santolinifolia_2013-500	44	2	0	0	0	0	95.6522	4.34783	0	0	0	0
Bartsia_santolinifolia_2013-502	16	2	0	0	0	0	88.8889	11.1111	0	0	0	0
Bartsia_sericea_2009-076	31	8	0	0	0	0	79.4872	20.5128	0	0	0	0
Bartsia_sericea_2010-194	36	2	1	0	0	0	92.3077	5.12821	2.5641	0	0	0
Bartsia_sericea_2010-202	29	5	1	0	0	0	82.8571	14.2857	2.85714	0	0	0
Bartsia_sericea_2011-252	31	3	0	0	0	0	91.1765	8.82353	0	0	0	0
Bartsia_sericea_2012-119	27	3	0	0	0	0	90	10	0	0	0	0
Bartsia_sericea_2012-139	42	4	0	0	0	0	91.3043	8.69565	0	0	0	0
Bartsia_sericea_2012-152	41	5	0	0	0	0	89.1304	10.8696	0	0	0	0
Bartsia_serrata_2012-192	29	6	2	0	0	0	78.3784	16.2162	5.40541	0	0	0
Bartsia_serrata_2013-128	24	17	2	0	0	0	55.814	39.5349	4.65116	0	0	0
Bartsia_serrata_2013-150	32	12	0	0	0	0	72.7273	27.2727	0	0	0	0
Bartsia_serrata_2013-152	39	4	0	0	0	0	90.6977	9.30233	0	0	0	0
Bartsia_serrata_2013-234	28	11	1	0	0	0	70	27.5	2.5	0	0	0
Bartsia_serrata_2013-293	30	13	1	0	0	0	68.1818	29.5455	2.27273	0	0	0
Bartsia_stricta_2011-028	20	9	0	0	0	0	68.9655	31.0345	0	0	0	0
Bartsia_stricta_2011-050	13	1	0	0	0	0	92.8571	7.14286	0	0	0	0
Bartsia_stricta_2011-062	42	2	1	0	0	0	93.3333	4.44444	2.22222	0	0	0
Bartsia_stricta_2011-067	5	1	0	0	0	0	83.3333	16.6667	0	0	0	0
Bartsia_stricta_2011-076	29	0	0	0	0	0	100	0	0	0	0	0
Bartsia_stricta_2011-179	41	2	1	0	0	0	93.1818	4.54545	2.27273	0	0	0
Bartsia_stricta_2011-180	43	3	0	0	0	0	93.4783	6.52174	0	0	0	0
Bartsia_stricta_2011-203	28	2	0	0	0	0	93.3333	6.66667	0	0	0	0
Bartsia_stricta_2013-352	32	1	0	0	0	0	96.9697	3.0303	0	0	0	0
Bartsia_stricta_2013-356	43	2	0	1	0	0	93.4783	4.34783	0	2.17391	0	0
Bartsia_stricta_2013-357	44	2	0	0	0	0	95.6522	4.34783	0	0	0	0
Bartsia_stricta_2013-362	40	6	0	0	0	0	86.9565	13.0435	0	0	0	0
Bartsia_stricta_2013-379	43	2	0	0	0	0	95.5556	4.44444	0	0	0	0
Bartsia_stricta_2013-522	4	0	0	0	0	0	100	0	0	0	0	0
Bartsia_stricta_2013-523	5	1	0	0	0	0	83.3333	16.6667	0	0	0	0
Bartsia_stricta_2014-055	5	2	0	0	0	0	71.4286	28.5714	0	0	0	0
Bartsia_tenuis_2009-075	38	3	1	0	0	0	90.4762	7.14286	2.38095	0	0	0
Bartsia_tenuis_2010-193	34	5	1	0	0	0	85	12.5	2.5	0	0	0
Bartsia_tenuis_2013-332	42	4	0	0	0	0	91.3043	8.69565	0	0	0	0
Bartsia_thiantha_2009-109	7	1	0	0	0	0	87.5	12.5	0	0	0	0
Bartsia_thiantha_2010-192	40	4	0	0	0	0	90.9091	9.09091	0	0	0	0
Bartsia_thiantha_2011-201	43	2	0	0	0	0	95.5556	4.44444	0	0	0	0
Bartsia_thiantha_2013-155	20	23	1	0	0	0	45.4545	52.2727	2.27273	0	0	0
Bartsia_thiantha_2013-160	30	2	0	0	0	0	93.75	6.25	0	0	0	0
Bartsia_thiantha_2013-163	40	5	0	0	0	0	88.8889	11.1111	0	0	0	0
Bartsia_thiantha_2013-307	40	4	0	0	0	0	90.9091	9.09091	0	0	0	0
Bartsia_thiantha_2013-308	38	8	0	0	0	0	82.6087	17.3913	0	0	0	0
Bartsia_thiantha_2013-311	38	8	0	0	0	0	82.6087	17.3913	0	0	0	0
Bartsia_tomentosa_2013-346	28	10	0	0	0	0	73.6842	26.3158	0	0	0	0
Bartsia_trichophylla_2013-283	41	4	0	0	0	0	91.1111	8.88889	0	0	0	0
Bartsia_trichophylla_2013-348	15	3	0	0	0	0	83.3333	16.6667	0	0	0	0
Bartsia_trichophylla_2013-349	41	4	0	0	0	0	91.1111	8.88889	0	0	0	0
Bartsia_trichophylla_2013-350	29	3	1	0	0	0	87.8788	9.09091	3.0303	0	0	0
Bartsia_tricolor_2013-175	25	3	0	0	0	0	89.2857	10.7143	0	0	0	0
Bartsia_tricolor_2013-177	37	3	0	0	0	0	92.5	7.5	0	0	0	0
Bartsia_tricolor_2013-345	15	8	0	1	0	0	62.5	33.3333	0	4.16667	0	0
Bartsia_weberbaueri_2013-174	12	8	1	1	0	0	54.5455	36.3636	4.54545	4.54545	0	0
Bartsia_weberbaueri_2013-176	41	5	0	0	0	0	89.1304	10.8696	0	0	0	0
Bellardia_trixago_2009-102	8	1	0	0	0	0	88.8889	11.1111	0	0	0	0
Bellardia_trixago_2010-182	16	4	0	0	0	0	80	20	0	0	0	0
Bellardia_trixago_2014-056	0	1	0	0	0	0	0	100	0	0	0	0
Bellardia_viscosa_2013-290	24	16	1	0	0	0	58.5366	39.0244	2.43902	0	0	0
Bellardia_viscosa_2013-291	22	18	1	0	0	0	53.6585	43.9024	2.43902	0	0	0
Bellardia_viscosa_2013-292	24	16	1	0	0	0	58.5366	39.0244	2.43902	0	0	0
Bellardia_viscosa_2014-121	22	15	2	0	0	0	56.4103	38.4615	5.12821	0	0	0
Bellardia_viscosa_2014-122	20	16	1	0	0	0	54.0541	43.2432	2.7027	0	0	0
Parentucellia_latifolia_2014-057	18	9	1	0	0	0	64.2857	32.1429	3.57143	0	0	0
Parentucellia_latifolia_2014-058	15	6	0	0	0	0	71.4286	28.5714	0	0	0	0
Parentucellia_latifolia_2014-059	2	1	0	0	0	0	66.6667	33.3333	0	0	0	0
Parentucellia_latifolia_2014-060	3	5	1	0	0	0	33.3333	55.5556	11.1111	0	0	0
Parentucellia_latifolia_2014-061	24	9	1	0	0	0	70.5882	26.4706	2.94118	0	0	0
Parentucellia_latifolia_2014-062	17	10	0	0	0	0	62.963	37.037	0	0	0	0
Parentucellia_latifolia_2014-063	11	3	0	0	0	0	78.5714	21.4286	0	0	0	0
Parentucellia_latifolia_2014-064	17	10	1	0	0	0	60.7143	35.7143	3.57143	0	0	0
Parentucellia_latifolia_2014-065	13	9	0	0	0	0	59.0909	40.9091	0	0	0	0
						Total:	31516	5045.27	303.4	35.348	Total:	36900
						Percentage:	85.4092	13.6728	0.822223	0.095794	Total percentage:	100

## Sheet: Table C
Species	Alleles in Nuclear Region 1	Alleles in Nuclear Region 2	Alleles in Nuclear Region 3	Alleles in Nuclear Region 4	Alleles in Nuclear Region 5	Alleles in Nuclear Region 6	Alleles in Nuclear Region 7	Alleles in Nuclear Region 8	Alleles in Nuclear Region 9	Alleles in Nuclear Region 10	Alleles in Nuclear Region 11	Alleles in Nuclear Region 12	Alleles in Nuclear Region 13	Alleles in Nuclear Region 14	Alleles in Nuclear Region 15	Alleles in Nuclear Region 16	Alleles in Nuclear Region 18	Alleles in Nuclear Region 19	Alleles in Nuclear Region 20	Alleles in Nuclear Region 22	Alleles in Nuclear Region 23	Alleles in Nuclear Region 26	Alleles in Nuclear Region 27	Alleles in Nuclear Region 28	Alleles in Nuclear Region 30	Alleles in Nuclear Region 31	Alleles in Nuclear Region 32	Alleles in Nuclear Region 33	Alleles in Nuclear Region 34	Alleles in Nuclear Region 35	Alleles in Nuclear Region 37	Alleles in Nuclear Region 38	Alleles in Nuclear Region 39	Alleles in Nuclear Region 40	Alleles in Nuclear Region 42	Alleles in Nuclear Region 43	Alleles in Nuclear Region 44	Alleles in Nuclear Region 45	Alleles in Nuclear Region 46	Alleles in Nuclear Region 47	Alleles in Nuclear Region 48
Bartsia_adenophylla_2011-170	1	1	1	1	1	1	1	1	1	1	1	1	1	1	1	1	1	1	1	1	1	1	1	1	1	1	1	1	1	1	1	1	1	1	0	0	1	1	1	1	1
Bartsia_adenophylla_2012-114	1	1	1	1	1	1	1	1	1	1	1	1	1	1	1	1	1	1	1	1	1	1	1	1	1	1	1	1	1	2	1	1	1	1	0	1	1	1	1	1	1
Bartsia_adenophylla_2012-137	1	1	1	1	1	1	1	1	1	1	1	1	1	1	1	1	1	1	1	1	1	1	1	1	1	1	1	1	1	1	1	1	1	1	0	1	1	1	1	1	1
Bartsia_adenophylla_2012-146	1	1	1	1	1	1	1	1	1	1	1	1	1	1	1	1	1	1	1	1	1	1	1	1	1	1	1	1	1	2	1	0	1	1	0	1	1	1	1	1	1
Bartsia_alba_2011-240	1	1	1	1	1	1	1	1	1	1	1	1	1	1	1	1	1	1	1	1	1	1	1	1	1	0	1	1	1	2	1	1	1	1	0	1	1	1	1	1	1
Bartsia_alba_2011-251	0	0	1	0	0	1	0	0	0	0	0	1	0	0	0	0	0	0	0	0	0	1	1	0	0	1	1	0	0	0	0	0	0	0	0	0	0	0	0	0	0
Bartsia_alpina_2011-074	0	1	2	0	0	0	1	1	2	1	1	1	2	0	0	0	1	1	1	2	1	0	1	2	1	1	2	0	0	0	0	0	0	0	0	0	0	0	1	0	0
Bartsia_aprica_2013-111	1	1	1	1	1	1	1	1	1	1	2	2	1	1	1	1	1	1	1	1	1	1	2	1	1	1	2	1	1	1	1	1	1	1	0	1	1	1	1	1	1
Bartsia_aprica_2013-191	1	1	1	1	1	1	1	1	1	1	1	1	1	1	1	1	1	1	1	1	1	1	2	1	1	1	2	1	1	2	1	1	1	1	0	1	1	1	1	1	1
Bartsia_australis_2013-224	2	1	1	1	2	1	1	1	1	1	1	1	1	1	1	1	1	1	1	1	1	2	1	1	1	1	2	1	1	1	2	1	1	1	0	1	2	1	1	1	1
Bartsia_australis_2013-229	2	1	2	1	4	1	2	1	1	1	1	1	1	0	1	2	2	1	1	1	1	2	1	1	1	2	2	1	1	1	1	1	2	1	0	1	2	1	1	1	2
Bartsia_australis_2014-109	2	2	0	0	0	0	0	1	1	1	0	1	0	0	0	2	1	0	0	0	1	2	0	0	1	2	2	1	0	1	0	0	0	1	0	0	0	0	1	1	0
Bartsia_australis_2014-110	2	2	0	0	0	0	0	1	1	1	0	1	0	0	0	2	2	0	0	0	1	2	0	0	1	2	2	1	0	1	0	0	0	1	0	0	0	0	2	2	0
Bartsia_australis_2014-115	1	1	2	1	2	1	1	1	1	2	1	1	1	0	1	1	2	1	1	1	1	1	1	1	1	2	2	1	1	1	1	1	1	1	0	1	2	1	2	1	1
Bartsia_australis_2014-116	1	1	1	0	0	0	0	1	1	1	0	0	0	0	1	2	2	1	0	0	1	2	0	0	1	1	2	1	0	1	0	0	0	1	0	0	0	0	2	1	0
Bartsia_bartsioides_2013-173	1	1	1	1	1	2	1	1	1	1	1	1	1	0	1	1	1	1	1	1	2	1	1	1	1	1	2	1	1	1	1	1	1	1	0	1	1	2	1	1	1
Bartsia_camporum_2013-114	2	1	0	1	1	1	2	2	1	1	1	1	1	1	1	1	2	1	1	1	1	1	1	1	1	1	1	1	1	1	2	1	1	1	0	1	1	1	2	1	1
Bartsia_camporum_2013-153	1	1	1	1	2	1	1	1	1	2	1	1	1	1	1	1	2	1	1	2	1	2	1	1	4	1	1	1	1	1	1	1	1	2	0	1	2	1	1	1	2
Bartsia_camporum_2013-156	2	1	2	1	1	2	2	1	1	2	1	1	3	1	1	2	2	2	2	2	2	2	1	1	1	1	1	1	1	1	2	1	1	1	0	0	2	1	1	1	1
Bartsia_camporum_2013-162	1	1	2	1	2	2	2	1	2	1	1	1	2	1	1	2	1	1	1	1	3	2	1	1	2	1	1	1	1	1	1	0	1	2	0	0	3	1	1	1	1
Bartsia_camporum_2013-170	1	1	2	2	1	1	1	2	2	1	1	1	1	2	2	2	1	1	2	1	1	1	1	2	2	2	1	1	1	1	1	1	1	1	0	1	1	1	1	2	1
Bartsia_camporum_2013-186	1	2	2	2	1	2	2	1	1	2	1	2	2	1	2	2	2	2	2	2	2	1	2	2	2	2	3	0	0	1	2	1	2	1	0	1	2	2	2	2	2
Bartsia_camporum_2013-303	2	1	2	1	2	2	1	1	2	2	1	1	2	2	1	1	2	1	2	1	1	2	2	2	1	2	1	1	1	1	1	1	1	1	0	1	1	1	1	1	2
Bartsia_camporum_2013-313	1	1	1	1	1	1	1	1	1	1	1	1	2	1	1	1	2	1	2	2	2	1	1	1	2	1	1	1	1	1	3	1	1	1	0	1	3	2	1	1	2
Bartsia_camporum_2013-314	2	1	1	1	1	1	1	1	1	1	1	1	2	1	1	2	2	1	1	1	1	1	1	1	1	1	1	2	1	1	1	1	1	2	0	0	1	1	1	1	1
Bartsia_camporum_2013-318	1	1	2	1	1	1	1	1	1	2	1	1	2	1	1	2	1	1	1	1	1	1	1	2	2	2	2	1	0	1	1	1	2	2	0	1	1	2	1	1	1
Bartsia_camporum_2013-322	2	2	1	1	1	2	1	1	1	1	2	2	2	1	1	2	1	1	2	1	1	1	1	1	1	1	1	1	1	1	2	1	1	1	0	1	2	1	1	1	1
Bartsia_camporum_2013-326	2	1	2	1	2	2	1	2	2	1	1	2	1	3	1	2	1	2	1	2	1	2	2	1	2	2	1	2	0	1	1	1	1	2	0	1	1	1	2	1	1
Bartsia_camporum_2013-330	1	1	1	2	1	2	1	2	1	1	1	2	2	1	1	1	1	2	2	1	1	2	1	1	1	2	1	1	1	1	2	1	1	1	0	1	2	2	1	1	1
Bartsia_camporum_2014-043	2	1	1	2	2	2	1	2	1	1	1	2	2	1	1	1	1	1	1	1	1	1	1	1	1	1	1	1	1	1	2	1	2	1	0	1	1	2	1	1	1
Bartsia_canescens_2013-125	1	1	1	1	1	1	0	1	1	1	1	1	1	1	0	1	1	1	0	1	1	1	1	1	1	1	2	0	0	1	1	0	1	0	0	0	0	0	0	0	0
Bartsia_canescens_2013-179	2	2	2	2	1	2	1	2	1	2	1	2	1	1	1	2	2	1	2	1	3	1	2	2	1	2	2	0	0	1	1	0	0	1	0	1	2	0	2	1	0
Bartsia_chilensis_2013-287	1	1	1	1	1	1	1	1	1	1	1	1	1	1	1	1	1	1	1	1	1	1	1	1	1	1	1	1	1	1	1	1	1	1	0	1	1	1	1	1	1
Bartsia_chilensis_2013-288	1	1	1	1	0	1	0	1	1	1	0	1	1	1	0	1	1	1	0	1	1	1	1	1	1	1	1	0	0	1	1	0	0	0	0	0	0	0	0	0	0
Bartsia_crenata_2013-178	2	2	2	1	1	1	0	2	0	2	1	2	2	1	0	2	2	2	0	2	2	2	2	2	2	2	3	0	0	2	2	0	0	0	0	0	0	0	0	0	0
Bartsia_crenata_2013-284	1	1	1	2	1	1	1	2	1	2	1	1	1	1	1	1	1	1	2	1	1	2	1	1	1	1	2	1	1	1	1	1	1	1	0	1	1	1	1	1	1
Bartsia_crenata_2013-286	1	1	2	1	1	1	1	1	1	1	1	1	1	2	1	1	1	1	1	2	1	1	1	1	1	1	2	0	0	1	1	1	1	1	0	0	2	0	1	0	1
Bartsia_crenata_2013-331	2	1	2	0	0	1	0	0	0	1	0	1	0	0	0	1	0	0	0	0	0	1	1	1	0	1	3	0	0	2	1	0	0	0	0	0	0	0	0	0	0
Bartsia_crenoloba_2009-108	1	1	1	0	0	1	0	1	0	1	0	0	1	0	0	1	2	0	0	0	1	1	1	0	1	1	2	0	0	1	1	0	0	0	0	0	0	0	0	0	0
Bartsia_crenoloba_2013-197	1	1	1	1	1	1	1	1	1	1	1	1	1	2	1	1	1	1	1	1	1	1	1	1	1	1	2	1	1	1	1	1	1	1	0	1	1	1	1	1	1
Bartsia_crenoloba_2013-200	1	1	1	1	1	1	1	1	1	1	1	1	1	2	1	1	1	1	1	1	1	1	1	1	1	1	2	1	1	1	1	1	1	1	0	1	1	1	1	1	1
Bartsia_crenoloba_2013-203	1	1	1	1	1	1	1	1	1	1	1	1	1	1	1	1	1	1	1	1	1	1	1	1	1	1	2	1	1	1	1	1	1	1	0	1	1	1	1	1	1
Bartsia_crenoloba_2013-208	1	1	1	1	1	1	1	1	1	1	1	1	1	1	1	1	1	1	1	1	1	1	1	1	1	1	2	1	1	1	1	1	1	1	0	1	1	1	1	1	1
Bartsia_crenoloba_2013-211	1	1	1	1	1	1	1	1	1	1	1	1	1	0	1	1	1	1	1	1	1	1	1	1	1	1	1	1	1	1	1	1	1	1	0	1	1	1	1	1	1
Bartsia_crenoloba_2013-295	2	1	2	1	1	1	2	2	1	2	1	2	1	2	1	1	1	1	3	1	2	1	2	1	1	2	2	1	1	1	1	1	1	1	0	1	1	2	2	1	1
Bartsia_crenoloba_2013-300	1	1	1	1	1	1	1	1	1	1	1	1	1	1	1	1	1	1	1	1	1	1	1	1	1	1	2	1	1	1	1	1	1	1	0	1	1	1	1	1	1
Bartsia_crenoloba_2014-078	1	1	1	1	1	1	1	1	1	1	1	1	1	1	1	1	1	1	1	1	1	1	1	1	1	1	2	1	1	1	1	1	1	1	0	1	1	1	1	1	1
Bartsia_crenoloba_2014-083	1	1	1	1	1	1	1	1	1	1	1	1	1	0	0	1	1	1	0	1	1	1	1	1	1	1	2	0	0	1	1	0	0	0	0	0	0	0	0	0	0
Bartsia_crenoloba_2014-084	1	1	1	1	1	1	1	1	1	1	1	1	1	1	1	1	1	1	1	1	1	1	1	1	1	1	2	1	1	1	1	1	1	1	0	1	1	1	1	1	1
Bartsia_crenoloba_2014-092	1	1	1	1	1	1	1	1	1	1	1	1	1	1	1	1	1	1	1	1	1	1	1	1	1	1	1	1	1	1	1	1	1	1	0	1	1	1	1	1	1
Bartsia_crisafullii_2011-265	1	1	1	0	1	1	0	1	1	1	0	1	1	0	0	1	1	1	0	1	1	1	1	1	1	1	2	0	0	2	1	0	0	0	0	0	0	0	0	0	0
Bartsia_crisafullii_2012-131	1	1	1	1	1	1	1	1	1	1	1	1	1	1	1	1	1	1	1	1	1	1	1	1	1	1	2	1	1	1	1	1	1	0	0	1	1	1	1	1	1
Bartsia_diffusa_2013-117	1	1	1	1	1	1	1	1	1	1	1	1	1	1	1	1	1	1	1	1	1	1	1	1	1	1	2	1	1	1	1	1	1	1	0	1	1	1	1	1	1
Bartsia_diffusa_2013-180	2	1	1	1	1	1	0	1	0	2	0	2	1	1	0	1	1	1	0	1	1	1	2	1	1	2	2	0	0	1	2	0	0	0	0	0	0	0	0	0	0
Bartsia_diffusa_2013-329	1	1	0	1	1	1	1	1	1	1	1	1	1	1	1	1	1	1	1	1	1	1	1	1	1	1	2	0	1	1	1	1	0	1	1	1	1	1	1	1	1
Bartsia_diffusa_2013-337	1	1	0	1	1	1	1	1	1	1	1	1	1	2	1	1	1	1	1	1	1	1	1	1	1	1	2	0	0	1	1	0	0	1	0	1	1	1	1	1	1
Bartsia_elachophylla_2013-171	1	1	1	1	1	1	1	1	1	1	1	1	1	2	1	1	1	1	1	1	1	2	1	1	1	1	2	1	1	1	1	1	1	1	0	1	2	1	1	1	1
Bartsia_elongata_2013-127	1	1	1	1	1	1	1	1	1	1	1	1	1	1	1	1	1	1	1	1	1	1	1	1	1	1	2	1	1	1	1	1	1	1	0	1	1	1	1	1	1
Bartsia_elongata_2013-151	2	2	1	0	0	1	0	1	0	1	0	1	0	1	0	2	1	2	0	0	1	2	2	1	1	1	3	0	0	1	2	0	0	0	0	0	0	0	0	0	0
Bartsia_elongata_2013-212	1	1	1	1	1	1	1	1	1	1	1	2	1	1	1	1	1	1	2	1	1	1	1	1	1	1	2	1	1	1	1	1	1	1	0	0	1	1	1	2	1
Bartsia_elongata_2013-236	0	0	0	0	1	0	0	0	0	0	0	1	1	0	0	0	0	0	0	0	0	0	0	1	0	0	0	0	0	0	1	0	0	0	0	0	0	0	0	0	0
Bartsia_elongata_2014-074	1	1	0	0	0	1	0	0	0	0	0	0	0	0	0	1	1	0	0	0	0	1	0	0	0	1	3	0	0	1	0	0	0	0	0	0	0	0	0	0	0
Bartsia_elongata_2014-093	1	1	1	1	1	1	1	1	1	1	1	1	1	1	1	1	1	1	1	1	1	1	1	1	1	1	2	1	0	1	1	1	1	1	0	1	1	1	1	1	1
Bartsia_elongata_2014-094	1	1	1	2	1	1	1	1	1	1	1	2	1	1	1	1	1	1	1	1	1	2	1	1	1	1	2	1	0	1	1	1	1	1	0	1	1	1	1	1	1
Bartsia_fiebrigii_2013-220	1	1	1	1	1	1	1	1	1	1	1	1	1	1	1	1	1	1	1	1	1	1	1	1	1	1	2	1	1	2	1	1	1	1	0	1	1	1	1	1	1
Bartsia_fiebrigii_2013-221	1	1	1	1	1	1	0	0	1	1	0	1	1	0	0	1	1	1	0	1	1	1	1	1	1	1	2	0	0	1	1	0	0	0	0	0	0	0	0	0	0
Bartsia_fiebrigii_2013-223	1	1	1	1	1	1	1	1	1	1	1	1	1	1	1	1	1	1	1	1	1	1	1	1	1	1	2	1	1	1	1	0	1	1	0	1	1	1	1	1	1
Bartsia_fiebrigii_2013-228	1	1	1	1	1	1	1	1	1	1	1	1	1	1	1	1	1	1	1	1	1	1	1	1	1	1	2	1	1	1	1	1	1	1	0	1	1	1	1	1	1
Bartsia_fiebrigii_2013-230	1	1	1	1	1	1	1	1	1	1	1	1	1	1	1	1	1	1	1	1	1	1	1	1	1	1	2	1	1	1	1	1	1	1	0	1	1	1	1	1	1
Bartsia_fiebrigii_2014-101	1	1	1	1	1	1	1	1	1	1	1	1	1	0	1	1	1	1	1	1	1	1	1	1	1	1	2	1	1	2	1	0	1	1	0	1	1	1	1	1	1
Bartsia_fiebrigii_2014-102	1	1	1	0	1	1	1	1	1	1	0	1	1	1	1	1	1	1	1	1	1	1	1	1	1	1	2	1	1	1	1	0	1	1	0	0	0	1	1	1	0
Bartsia_fiebrigii_2014-103	1	1	1	1	1	1	1	0	1	1	1	1	1	2	1	1	1	1	0	1	1	1	1	1	1	1	2	0	0	1	1	0	1	1	0	0	1	0	0	1	0
Bartsia_fiebrigii_2014-104	1	1	1	0	0	1	1	0	1	1	0	1	0	1	1	1	1	1	0	0	1	1	1	0	1	1	2	0	0	1	0	0	1	1	0	0	0	0	1	1	0
Bartsia_fiebrigii_2014-108	1	1	1	1	1	1	1	1	1	1	1	1	1	1	1	1	1	1	1	1	1	1	1	1	1	1	2	1	1	2	1	0	1	1	0	1	1	1	1	1	1
Bartsia_fiebrigii_2014-117	1	1	1	1	1	1	1	1	1	1	1	1	1	0	1	1	1	1	1	1	1	1	1	1	1	1	2	1	1	1	1	1	1	1	0	1	1	1	1	1	1
Bartsia_fiebrigii_2014-118	1	1	0	0	0	0	0	1	1	0	0	0	0	0	0	1	1	0	0	0	1	1	0	0	0	1	2	0	0	0	0	0	0	1	0	0	0	0	1	1	0
Bartsia_filiformis_2013-196	1	1	1	1	1	1	1	1	1	1	1	1	1	1	1	1	1	1	1	1	1	1	1	1	1	1	1	1	0	1	1	1	1	1	1	1	1	1	1	1	1
Bartsia_filiformis_2013-204	1	1	1	1	1	1	1	1	1	1	1	1	1	1	1	1	1	1	1	1	1	1	1	1	1	1	2	1	1	1	1	1	1	1	1	1	1	1	1	1	1
Bartsia_filiformis_2013-207	1	1	1	1	1	1	1	1	1	1	1	1	1	1	1	1	1	1	1	1	1	1	1	1	1	1	1	1	0	1	1	1	1	1	1	1	1	1	1	1	1
Bartsia_filiformis_2013-214	1	1	1	1	1	1	1	1	1	1	1	1	1	1	1	1	1	1	1	1	1	1	1	1	1	1	1	1	0	1	1	0	1	1	0	1	1	1	1	1	1
Bartsia_filiformis_2013-216	1	1	1	1	1	1	1	1	1	1	1	1	1	1	1	1	1	1	1	1	1	1	1	1	1	1	1	1	0	2	1	1	1	1	1	1	1	1	1	1	1
Bartsia_filiformis_2014-085	1	1	1	1	2	1	1	1	1	1	1	1	1	1	1	1	1	1	1	1	1	1	1	1	1	1	2	1	1	1	1	1	1	1	1	1	1	1	1	1	1
Bartsia_filiformis_2014-087	1	1	0	0	0	0	0	1	1	1	0	1	0	0	1	1	1	0	0	0	1	1	0	0	1	1	1	1	0	1	0	0	1	1	0	0	0	0	1	1	0
Bartsia_filiformis_2014-096	1	1	1	1	1	1	1	1	1	1	1	1	1	1	1	1	1	1	1	1	1	1	1	1	1	1	1	1	0	2	1	1	1	1	0	1	1	1	1	1	1
Bartsia_flava_2013-086	1	2	2	1	2	1	1	2	1	1	1	2	1	2	1	1	2	1	2	1	2	2	2	3	1	2	1	1	1	2	2	1	1	1	0	1	1	1	2	1	1
Bartsia_flava_ssp_minor_2014-066	1	1	1	2	1	1	1	1	1	1	1	2	2	1	1	2	1	1	1	1	2	1	1	1	1	1	2	1	1	1	1	1	1	1	0	1	1	1	1	1	1
Bartsia_flava_ssp_minor_2014-067	2	1	0	0	0	1	0	1	0	1	0	1	1	1	0	1	2	1	1	1	1	2	3	1	1	1	2	0	0	1	1	1	1	0	0	0	0	1	1	0	1
Bartsia_flava_ssp_minor_2014-068	1	3	1	1	2	0	1	1	1	1	1	2	1	3	1	1	2	1	1	1	1	2	1	1	1	1	2	0	0	1	2	0	1	2	0	1	2	1	3	1	1
Bartsia_glandulifera_2011-051	1	1	1	1	1	1	1	1	1	1	1	1	1	1	1	1	1	1	1	1	1	1	1	1	1	1	1	0	0	2	1	1	1	1	0	1	1	1	1	1	1
Bartsia_glandulifera_2011-054	1	1	1	1	1	1	1	1	1	1	1	1	1	1	1	1	1	1	1	1	1	1	1	1	1	1	1	0	0	1	1	0	1	1	0	1	1	1	1	1	1
Bartsia_glandulifera_2011-061	0	0	1	0	0	0	0	0	0	0	0	0	0	0	0	1	0	0	0	0	0	1	0	0	0	1	1	0	0	0	0	0	0	0	0	0	0	0	0	0	0
Bartsia_glandulifera_2013-361	1	1	1	1	1	1	1	1	1	1	1	1	1	1	1	1	1	1	1	1	1	1	1	1	1	1	1	1	1	1	1	1	1	1	0	1	1	1	1	1	1
Bartsia_glandulifera_2013-363	1	1	1	1	1	1	1	1	1	1	1	1	1	1	1	1	1	1	1	1	1	1	1	1	1	1	1	1	1	2	1	1	1	1	0	1	1	1	1	1	1
Bartsia_glandulifera_2013-372	1	1	1	1	1	1	1	1	1	1	1	1	1	1	1	1	1	1	1	1	1	1	1	1	1	1	1	1	1	1	1	1	1	1	0	1	1	1	1	1	1
Bartsia_glandulifera_2013-375	1	1	1	1	1	1	1	1	1	1	1	1	1	1	1	1	1	1	1	1	1	1	1	1	1	1	1	0	0	1	1	0	1	1	0	1	1	0	1	1	1
Bartsia_glandulifera_2013-376	1	1	1	0	1	1	0	1	0	1	0	1	1	1	0	1	1	1	0	0	0	1	1	1	0	1	1	0	0	1	1	0	0	0	0	0	0	0	0	0	0
Bartsia_glandulifera_2013-496	1	1	1	1	1	1	1	1	1	1	1	1	1	1	1	1	1	1	1	1	1	1	1	1	1	1	1	1	2	1	1	1	1	1	0	1	1	1	1	1	1
Bartsia_glandulifera_2013-499	1	1	1	1	1	1	1	1	1	1	1	1	1	1	1	1	1	1	1	1	1	1	1	1	1	1	1	1	1	1	1	1	1	1	0	1	1	1	1	1	1
Bartsia_glandulifera_2013-501	1	1	1	1	1	1	1	1	1	1	1	1	1	1	1	1	1	1	1	1	1	1	1	1	1	1	1	0	1	1	1	1	1	1	0	1	1	0	1	1	1
Bartsia_inaequalis_2013-120	1	1	1	1	0	1	1	1	1	1	1	1	1	1	1	1	1	1	1	1	1	1	2	1	1	1	1	1	0	1	1	0	1	1	0	1	1	1	1	1	1
Bartsia_inaequalis_2013-342	2	1	1	1	1	1	1	1	1	1	1	1	2	1	1	1	1	1	1	1	1	1	1	1	1	1	1	1	1	1	1	1	1	1	0	2	1	1	1	1	1
Bartsia_inaequalis_ssp_brachyantha_2013-169	2	1	1	1	1	2	1	2	2	1	1	2	2	1	1	2	2	1	2	2	1	1	1	2	1	1	1	1	1	1	2	2	1	1	0	2	2	1	2	1	1
Bartsia_inaequalis_ssp_brachyantha_2013-218	2	1	1	1	1	1	2	1	2	1	1	1	1	1	1	1	1	1	1	1	1	1	1	1	1	1	1	1	1	1	1	1	1	1	0	1	1	1	1	1	1
Bartsia_inaequalis_ssp_brachyantha_2013-219	2	1	2	1	1	1	1	2	2	1	1	1	1	2	1	2	1	1	2	1	1	2	2	2	1	2	1	1	1	1	1	1	2	1	0	0	3	2	1	1	1
Bartsia_inaequalis_ssp_brachyantha_2014-098	1	1	1	1	1	1	1	1	2	1	1	1	1	1	1	1	1	1	1	1	1	1	1	2	1	1	2	1	1	1	1	1	1	1	0	1	1	1	1	1	1
Bartsia_inaequalis_ssp_brachyantha_2014-099	2	1	1	1	1	1	2	1	2	1	1	1	1	1	1	1	1	1	1	1	1	1	1	1	1	1	1	1	1	1	1	1	1	1	0	1	1	1	1	1	1
Bartsia_inaequalis_ssp_brachyantha_2014-100	1	1	2	2	1	1	1	1	2	2	2	1	1	2	1	2	1	1	1	1	1	2	1	2	1	2	1	1	1	1	1	1	2	1	0	0	1	1	1	2	1
Bartsia_inaequalis_ssp_inaequalis_2011-026	1	1	3	0	0	1	0	1	0	1	0	0	0	0	0	1	1	0	0	0	0	2	1	0	1	2	1	0	0	1	0	0	0	0	0	0	0	0	0	0	0
Bartsia_inaequalis_ssp_inaequalis_2011-027	1	1	1	1	2	1	1	1	2	1	1	1	1	1	1	2	1	1	1	2	2	1	1	1	1	1	1	1	1	2	1	1	1	1	0	1	1	1	2	1	2
Bartsia_inaequalis_ssp_inaequalis_2013-377	1	1	1	1	1	1	1	1	1	1	1	1	1	1	1	1	1	1	1	2	1	1	1	1	1	1	1	1	1	1	2	1	1	1	0	1	1	1	1	1	1
Bartsia_inaequalis_ssp_inaequalis_2013-507	1	1	0	0	0	0	0	1	1	2	0	0	0	1	1	1	1	1	0	0	1	2	0	0	1	2	1	1	0	1	0	0	0	1	0	0	0	0	1	1	0
Bartsia_jujuyensis_2013-225	1	1	1	1	1	1	1	1	1	1	1	1	1	1	1	1	1	1	1	1	1	1	1	1	1	1	2	1	1	2	1	1	1	1	0	1	1	1	1	1	1
Bartsia_jujuyensis_2014-111	1	1	0	0	0	0	0	1	1	0	0	0	0	0	0	1	1	0	0	0	1	1	0	0	0	1	2	1	0	0	0	0	0	1	0	0	0	0	1	1	0
Bartsia_laniflora_2011-014	1	1	1	1	1	1	1	1	1	1	1	1	1	1	1	1	1	1	1	1	1	1	1	1	1	1	1	0	0	1	1	1	1	1	0	1	1	1	1	1	1
Bartsia_laniflora_2011-024	1	1	2	1	1	1	1	1	1	1	1	1	1	1	1	1	1	1	1	1	1	1	1	1	1	1	1	0	1	2	1	0	1	1	0	1	1	1	1	1	1
Bartsia_laniflora_2011-025	1	0	0	0	0	0	0	0	0	0	0	0	0	0	0	2	0	0	0	0	0	2	0	0	0	3	1	0	0	0	0	0	0	0	0	0	0	0	0	0	0
Bartsia_laniflora_2011-029	1	1	1	0	0	1	0	0	0	0	0	0	0	1	0	2	0	1	0	0	0	0	1	0	0	2	2	0	0	1	0	0	0	0	0	0	0	0	0	0	0
Bartsia_laticrenata_2011-145	1	1	1	1	1	1	1	1	1	1	1	1	1	1	1	1	1	1	1	1	1	1	1	1	1	1	1	0	0	1	1	0	1	1	0	0	0	0	1	0	1
Bartsia_laticrenata_2011-146	1	1	1	1	1	1	1	1	1	1	1	1	1	1	1	1	1	1	1	1	1	1	1	1	1	1	1	0	0	1	1	0	1	1	0	1	1	1	0	0	1
Bartsia_laticrenata_2011-160	1	2	1	1	1	1	1	1	1	1	1	1	1	2	1	1	1	1	1	1	1	1	2	1	1	1	1	0	0	1	1	0	1	1	0	0	1	0	1	0	1
Bartsia_laticrenata_2011-166	0	0	0	0	0	0	0	0	0	0	0	1	0	0	0	0	0	0	0	0	0	1	0	0	0	1	1	0	0	1	0	0	0	0	0	0	0	0	0	0	0
Bartsia_laticrenata_2011-174	1	2	1	1	1	1	1	1	1	1	1	1	1	1	1	1	1	1	0	1	1	1	1	1	1	1	1	0	0	1	1	0	1	1	0	1	1	0	1	1	1
Bartsia_laticrenata_2011-190	1	1	0	0	0	0	0	1	0	0	0	0	0	0	0	1	1	0	0	0	0	1	0	0	0	1	1	0	0	0	0	0	0	0	0	0	0	0	0	0	0
Bartsia_laticrenata_2011-208	0	0	0	0	0	0	0	0	0	0	0	1	0	0	0	0	0	0	0	0	0	1	0	0	0	1	1	0	0	0	0	0	0	0	0	0	0	0	0	0	0
Bartsia_laticrenata_2011-239	1	1	1	1	1	1	1	1	1	1	1	1	1	1	1	1	1	1	1	1	1	1	1	1	1	1	1	1	1	1	1	1	1	1	0	1	1	1	1	1	1
Bartsia_laticrenata_2011-255	1	1	1	1	1	1	1	1	1	1	1	1	1	1	1	1	1	1	0	1	1	1	1	1	1	1	1	0	0	1	1	0	0	1	0	0	0	0	1	1	0
Bartsia_laticrenata_2013-533	1	1	2	0	1	1	0	1	1	1	0	1	1	1	0	1	1	1	0	1	1	1	1	1	1	1	1	0	0	1	1	0	0	0	0	0	0	0	0	0	0
Bartsia_laticrenata_2014-036	1	1	1	1	1	1	1	1	1	1	1	1	1	1	1	1	1	1	1	1	1	1	1	1	1	1	1	1	0	2	1	1	1	1	0	1	1	1	1	1	1
Bartsia_lydiae_2014-069	1	1	1	1	1	1	1	1	1	1	1	1	2	1	1	1	1	1	1	1	3	1	1	1	1	1	1	1	1	2	1	1	1	1	0	1	1	1	1	1	1
Bartsia_lydiae_2014-070	1	1	1	1	1	1	1	1	1	0	1	1	1	0	0	1	1	1	0	1	0	1	1	1	1	1	1	1	0	2	1	0	1	1	0	0	1	0	1	0	1
Bartsia_lydiae_2014-071	1	2	0	0	0	0	0	1	1	0	0	0	0	0	0	1	1	0	0	0	0	1	0	0	0	1	2	0	0	0	0	0	0	0	0	0	0	0	0	0	0
Bartsia_lydiae_2014-072	1	1	2	1	1	1	0	1	0	1	1	1	1	1	0	1	1	1	1	1	1	1	2	1	1	1	1	1	0	1	1	0	1	1	0	1	1	1	1	1	1
Bartsia_melampyriodes_2010-195	1	1	1	1	1	1	1	1	1	1	1	1	1	1	1	1	1	1	1	1	1	1	1	1	1	1	1	0	1	1	1	1	1	1	0	1	1	1	1	1	1
Bartsia_melampyroides_2009-077	1	1	1	1	0	1	1	1	1	1	1	1	1	1	1	1	1	1	1	1	1	1	1	1	1	1	1	0	0	1	1	0	1	1	0	0	1	1	1	1	1
Bartsia_melampyroides_2011-202	1	1	1	1	1	1	1	1	1	1	1	1	1	1	1	1	1	1	1	1	1	1	1	1	1	1	2	1	1	1	1	1	1	1	0	1	1	1	1	1	1
Bartsia_melampyroides_2011-206	1	1	1	0	0	1	0	1	0	0	0	1	0	0	0	1	1	0	0	0	0	1	1	0	0	1	2	0	0	1	0	0	0	0	0	0	0	0	0	0	0
Bartsia_melampyroides_2011-227	1	1	1	1	1	1	1	1	1	1	1	1	1	1	1	1	1	1	1	1	1	1	1	1	1	1	2	1	1	1	1	1	1	1	0	1	1	1	1	1	1
Bartsia_melampyroides_2011-236	1	1	1	1	1	1	1	1	1	1	1	1	1	1	1	1	1	1	1	1	1	1	1	1	1	1	2	1	1	1	1	1	1	1	0	1	1	1	1	1	1
Bartsia_melampyroides_2011-262	1	1	1	1	1	1	1	1	1	1	1	1	1	1	1	1	1	1	0	1	1	1	1	1	1	1	2	0	0	1	1	0	1	1	0	0	1	1	1	1	1
Bartsia_melampyroides_2011-271	1	1	1	1	1	1	1	1	1	1	1	1	1	1	1	1	1	1	0	1	1	1	1	1	1	1	2	0	0	1	1	0	1	1	0	0	0	1	1	1	0
Bartsia_melampyroides_2012-134	1	1	1	1	1	1	1	1	1	1	1	1	1	1	1	1	1	1	1	1	1	1	1	1	1	1	1	1	1	1	1	1	1	1	0	1	1	1	1	1	1
Bartsia_melampyroides_2012-140	1	1	1	1	1	1	1	1	1	1	1	1	1	1	1	1	1	1	1	1	1	1	1	1	1	1	1	1	1	1	1	0	1	1	0	1	1	1	1	1	1
Bartsia_melampyroides_2012-150	1	2	1	1	2	2	1	2	1	1	1	1	1	2	1	1	2	1	1	1	1	3	3	3	1	2	1	0	0	1	1	0	1	1	0	1	1	1	2	1	1
Bartsia_melampyroides_2013-087	0	1	1	0	0	0	0	1	0	1	0	0	0	0	0	2	1	0	0	0	0	2	2	0	0	2	3	0	0	1	0	0	0	0	0	0	0	0	0	0	0
Bartsia_melampyroides_2013-093	1	1	4	1	1	1	1	2	1	1	1	1	2	1	1	1	1	1	0	1	4	1	1	1	1	1	1	0	0	1	1	0	1	1	0	0	1	0	1	1	0
Bartsia_melampyroides_2013-105	1	1	1	0	0	1	0	1	0	1	0	1	0	0	0	1	1	0	0	0	0	1	1	1	1	1	1	0	0	1	1	0	0	0	0	0	0	0	0	0	0
Bartsia_melampyroides_2013-154	1	1	1	2	1	1	1	1	1	1	1	1	1	1	1	1	1	1	1	1	1	1	1	1	1	1	2	1	1	2	1	1	1	1	0	1	2	1	1	0	1
Bartsia_melampyroides_2013-158	1	1	1	1	1	1	1	1	1	1	1	1	1	1	1	1	1	1	1	1	1	1	1	1	1	1	2	0	0	3	1	0	1	1	0	1	1	1	1	1	1
Bartsia_melampyroides_2013-165	1	1	1	1	1	1	1	1	1	1	1	1	1	1	1	1	1	1	1	1	1	1	1	1	1	1	3	1	1	2	1	1	1	1	0	1	1	1	1	1	1
Bartsia_melampyroides_2013-305	1	1	1	1	1	1	1	1	1	1	1	1	1	1	1	1	1	1	1	1	1	1	1	1	1	1	2	1	1	2	1	1	1	1	0	1	1	1	1	1	1
Bartsia_melampyroides_2013-312	1	1	1	1	1	1	1	1	1	1	1	1	1	1	1	1	1	1	1	1	1	1	1	1	1	1	1	1	0	2	1	1	1	1	0	1	1	1	1	1	1
Bartsia_melampyroides_2013-317	1	1	1	1	1	1	1	1	1	1	1	1	1	1	1	1	1	1	1	1	1	1	1	1	1	1	1	1	1	1	1	1	1	1	0	1	1	1	1	1	1
Bartsia_melampyroides_2013-320	1	1	1	1	1	1	1	1	1	1	1	1	1	1	1	1	1	1	1	1	1	1	1	1	1	1	2	1	1	1	1	1	1	0	0	1	1	1	1	1	1
Bartsia_melampyroides_2013-323	1	1	1	1	1	1	1	1	1	1	1	1	1	1	1	1	1	1	1	1	1	1	1	1	1	1	1	1	1	1	1	1	1	1	0	1	1	1	1	1	1
Bartsia_mutica_2011-168	1	1	1	1	1	1	1	1	1	1	1	1	1	1	1	1	1	1	1	1	1	1	1	1	1	1	1	1	1	1	1	1	1	1	0	1	1	1	1	1	1
Bartsia_mutica_2012-110	1	1	2	1	2	2	2	2	1	2	1	1	2	1	1	1	1	1	2	1	1	2	4	2	1	2	1	1	1	1	2	1	2	1	0	1	2	1	1	1	1
Bartsia_mutica_2012-113	3	1	1	1	1	1	1	2	1	1	1	1	1	1	1	1	1	1	1	1	1	1	1	2	1	1	1	1	1	1	1	1	1	1	0	1	1	1	1	1	1
Bartsia_mutica_2012-127	1	1	1	1	1	1	1	1	1	1	1	2	1	1	1	1	1	1	1	1	1	1	1	1	1	1	1	1	1	1	1	1	1	1	0	1	1	1	1	1	1
Bartsia_mutica_2012-148	1	1	1	0	0	1	0	1	1	1	0	1	0	0	0	0	1	0	0	1	1	0	2	1	0	1	1	0	0	0	1	0	0	0	0	0	0	0	0	0	0
Bartsia_mutica_2013-089	1	1	1	1	3	1	1	1	1	1	1	1	1	1	1	1	1	1	2	1	1	1	1	1	1	1	2	1	1	1	1	1	2	1	0	1	2	1	2	1	1
Bartsia_mutica_2013-091	1	1	1	1	1	1	1	1	1	1	1	1	1	1	1	1	1	1	1	1	1	1	1	1	1	1	1	1	1	1	1	1	1	1	0	1	1	1	1	1	1
Bartsia_mutica_2013-104	1	1	1	1	1	1	1	1	1	1	1	1	1	1	1	1	1	1	1	1	1	1	1	1	1	1	1	1	1	1	1	1	1	1	0	1	1	1	1	1	1
Bartsia_mutica_2014-041	1	1	1	1	1	1	1	1	1	1	1	1	1	1	1	1	1	1	1	1	1	1	1	1	1	1	1	1	1	1	1	1	1	1	0	1	1	2	1	1	1
Bartsia_orthocarpiflora_2009-104	1	0	0	0	0	0	0	0	0	0	0	0	0	0	0	0	0	0	0	0	0	0	0	0	0	0	0	0	0	1	0	0	0	0	0	0	0	0	0	0	0
Bartsia_orthocarpiflora_2011-143	1	1	1	1	1	1	1	1	1	1	1	1	1	2	1	1	1	1	1	1	1	1	1	1	1	1	1	0	0	1	1	1	1	1	0	0	1	1	1	1	1
Bartsia_orthocarpiflora_2011-144	1	1	1	1	1	1	1	1	1	1	1	1	1	1	1	1	1	1	1	1	1	1	1	1	1	1	1	0	1	1	1	1	1	1	0	1	1	1	1	1	1
Bartsia_orthocarpiflora_2011-148	1	1	1	1	1	1	1	1	1	1	1	1	1	1	1	1	1	1	0	1	1	1	1	1	1	1	1	0	0	1	1	0	1	1	0	1	1	0	0	0	0
Bartsia_orthocarpiflora_2011-150	1	1	1	1	1	1	1	1	1	1	1	1	1	1	0	1	1	1	1	1	1	1	1	1	1	1	1	0	0	1	1	0	0	1	0	0	1	1	1	1	0
Bartsia_orthocarpiflora_2011-151	1	1	1	1	1	1	1	1	1	1	1	1	1	1	1	1	1	1	0	1	1	1	1	1	1	1	1	0	0	1	1	0	1	0	0	1	0	0	0	0	0
Bartsia_orthocarpiflora_2011-158	1	1	1	1	1	1	1	1	1	1	1	1	1	1	1	1	1	1	1	1	1	1	1	1	1	1	1	1	1	1	1	1	1	1	0	1	1	1	1	1	1
Bartsia_orthocarpiflora_2011-163	1	1	0	0	0	0	0	1	1	1	0	0	0	1	0	1	1	0	0	0	1	1	0	0	0	1	1	0	0	0	0	0	0	0	0	0	0	0	0	0	0
Bartsia_orthocarpiflora_2011-164	1	1	1	1	1	1	0	1	0	1	0	1	1	0	0	1	1	1	0	1	1	1	1	1	1	1	1	0	0	1	1	0	0	0	0	0	0	0	0	0	0
Bartsia_orthocarpiflora_2011-167	1	1	1	1	1	1	1	1	1	1	1	1	1	1	0	1	1	1	0	1	1	1	1	1	1	1	1	0	0	1	1	0	0	0	0	0	0	0	0	0	0
Bartsia_orthocarpiflora_2011-172	1	1	1	1	1	1	1	1	1	1	1	1	1	1	1	1	1	1	1	1	1	1	1	1	1	1	1	0	0	1	1	0	1	1	0	1	1	0	1	1	1
Bartsia_orthocarpiflora_2011-216	1	1	1	0	0	0	0	1	0	1	0	0	0	0	0	1	1	0	0	0	0	0	0	0	0	1	1	0	0	1	0	0	0	0	0	0	0	0	0	0	0
Bartsia_orthocarpiflora_2011-230	1	1	1	1	1	1	1	1	1	1	1	1	1	1	1	1	1	1	1	1	1	1	1	1	1	1	1	1	1	1	1	1	1	1	0	1	1	1	1	1	1
Bartsia_orthocarpiflora_2011-233	1	1	1	1	1	1	1	1	1	1	1	1	1	1	1	1	1	1	1	1	1	1	1	1	1	1	1	1	1	1	1	1	1	1	0	1	1	1	1	1	1
Bartsia_orthocarpiflora_2011-238	1	1	1	1	1	1	1	1	1	1	1	1	1	1	1	1	1	1	1	1	1	1	1	1	1	1	1	1	1	1	1	1	1	1	0	1	1	1	1	1	1
Bartsia_orthocarpiflora_2011-242	1	1	1	1	1	1	1	1	1	1	1	1	1	1	1	1	1	1	1	1	1	1	1	1	1	1	1	0	0	2	1	1	1	1	0	0	1	1	1	1	1
Bartsia_orthocarpiflora_2011-245	1	1	1	1	1	1	1	1	1	1	1	1	1	1	1	1	1	1	1	1	1	1	2	1	1	1	1	0	1	1	1	1	1	1	0	1	1	1	1	1	1
Bartsia_orthocarpiflora_2012-109	1	1	1	1	1	1	1	1	1	1	1	1	1	1	1	1	1	1	1	1	1	1	1	1	1	1	1	1	1	1	1	1	1	1	0	0	1	1	1	1	1
Bartsia_orthocarpiflora_ssp_orthocarpiflora_2011-192	1	1	1	1	1	1	1	1	1	1	1	1	1	1	1	1	1	1	1	1	1	1	1	1	1	1	1	1	1	1	1	1	1	1	0	1	1	1	1	1	1
Bartsia_orthocarpiflora_ssp_orthocarpiflora_2014-039	1	1	0	0	0	0	0	1	1	0	0	1	0	0	0	1	1	0	0	0	0	1	0	0	0	1	1	0	0	0	0	0	0	0	0	0	0	0	0	0	0
Bartsia_orthocarpiflora_ssp_orthocarpiflora_2014-040	1	1	1	1	1	1	1	1	1	1	1	1	1	1	1	1	1	1	1	1	1	1	1	1	1	1	1	1	1	1	1	1	1	1	0	1	1	1	1	1	1
Bartsia_orthocarpiflora_ssp_villosa_2011-191	1	1	1	1	1	1	1	1	1	1	1	1	1	1	1	1	1	1	1	1	1	1	1	1	1	1	1	1	1	1	1	1	1	1	0	1	1	1	1	1	1
Bartsia_orthocarpiflora_ssp_villosa_2013-512	1	1	1	1	1	1	1	1	1	1	1	1	1	1	1	1	1	1	1	1	1	1	1	1	1	1	1	1	1	1	1	1	1	1	0	1	1	1	1	1	1
Bartsia_orthocarpiflora_ssp_villosa_2013-513	1	1	1	1	1	1	1	1	1	1	1	1	1	1	1	1	1	1	1	1	1	1	1	1	1	1	1	1	1	1	1	1	1	1	0	1	1	1	1	1	1
Bartsia_orthocarpiflora_ssp_villosa_2013-514	1	1	0	0	0	0	0	1	1	1	0	0	0	0	0	1	1	0	0	0	1	1	0	0	0	1	1	0	0	0	0	0	0	1	0	0	0	0	1	1	0
Bartsia_orthocarpiflora_ssp_villosa_2013-515	1	1	1	1	1	1	1	1	1	1	1	1	1	1	1	1	1	1	1	1	1	1	1	1	1	1	1	1	0	1	1	1	1	1	0	1	1	1	1	1	1
Bartsia_orthocarpiflora_ssp_villosa_2013-516	1	1	1	1	1	1	1	1	1	1	1	1	1	1	1	1	1	1	1	1	1	1	1	1	1	1	1	1	0	1	1	1	1	0	0	1	1	1	1	1	1
Bartsia_orthocarpiflora_ssp_villosa_2013-531	1	1	1	1	1	1	1	1	1	1	1	1	1	1	1	1	1	1	1	1	1	1	1	1	1	1	1	1	0	2	1	1	1	1	0	1	1	1	1	1	1
Bartsia_orthocarpiflora_ssp_villosa_2013-532	1	1	1	2	1	1	1	1	1	1	1	1	1	1	1	1	1	1	1	1	1	1	1	1	1	1	1	0	0	1	1	0	1	1	0	0	1	0	1	1	1
Bartsia_orthocarpiflora_ssp_villosa_2014-037	1	1	1	1	1	1	1	1	1	1	1	1	1	1	1	1	1	1	1	1	1	1	1	1	1	1	1	1	1	1	1	1	1	1	0	1	1	1	1	1	1
Bartsia_orthocarpiflora_ssp_villosa_2014-038	1	1	1	1	1	1	1	1	1	1	1	1	1	1	1	1	1	1	1	1	1	1	1	1	1	1	1	1	1	1	1	1	1	1	0	1	1	1	1	1	1
Bartsia_patens_2011-268	0	0	0	0	0	0	0	0	0	0	0	1	0	0	0	1	0	0	0	0	0	1	0	0	0	1	1	0	0	1	0	0	0	0	0	0	0	0	0	0	0
Bartsia_patens_2012-133	1	1	1	1	1	1	1	1	1	1	1	1	1	1	1	1	1	1	0	1	1	1	1	1	1	1	1	0	0	1	1	0	1	1	0	0	1	0	1	1	1
Bartsia_patens_2013-094	1	1	1	1	1	1	1	1	1	1	1	1	1	0	1	1	1	1	0	1	1	1	1	1	1	1	1	0	0	1	1	0	1	0	0	0	1	0	1	1	0
Bartsia_patens_2013-097	1	1	1	1	1	1	1	1	2	1	1	1	1	1	1	1	1	1	0	1	1	1	1	1	1	1	1	0	0	2	1	0	1	0	0	0	1	0	0	0	1
Bartsia_patens_2013-109	1	1	1	1	1	1	1	1	1	1	1	1	1	1	1	1	1	1	1	1	1	1	1	1	1	1	1	0	0	1	1	1	1	1	0	1	1	1	1	1	1
Bartsia_patens_2013-181	1	1	1	0	0	1	0	1	0	1	0	1	0	0	0	1	1	0	0	0	0	1	1	1	0	1	1	0	0	1	1	0	0	0	0	0	0	0	0	0	0
Bartsia_patens_2013-327	2	2	1	1	1	1	1	2	1	2	2	1	2	2	2	2	2	2	2	1	2	2	2	2	2	2	1	2	0	2	1	1	1	2	0	1	1	2	2	2	2
Bartsia_patens_2014-042	1	1	1	1	1	1	1	1	1	1	1	1	1	1	1	1	1	1	1	1	1	1	1	1	1	1	1	1	1	1	1	1	1	1	0	1	1	1	1	1	1
Bartsia_pauciflora_2013-184	1	2	3	1	1	2	1	2	1	2	1	2	1	1	2	1	2	4	1	2	2	2	1	3	1	1	2	0	1	1	1	0	1	2	0	1	1	2	1	2	1
Bartsia_pauciflora_2013-209	1	1	1	1	1	1	1	1	1	1	1	1	1	0	1	1	1	1	1	1	1	1	1	1	1	1	2	1	1	1	1	1	1	1	0	1	1	1	1	1	1
Bartsia_pauciflora_2013-222	1	1	1	1	1	1	1	1	1	1	1	1	1	0	1	1	1	1	1	1	1	1	1	1	1	1	2	0	0	2	1	1	1	1	0	1	1	1	1	1	1
Bartsia_pauciflora_2013-351	1	1	1	1	1	1	1	1	1	1	1	1	1	2	1	1	1	1	1	1	1	1	1	1	1	1	2	1	1	1	1	1	1	1	0	1	1	1	1	1	1
Bartsia_pauciflora_2014-050	1	1	1	1	1	1	1	1	1	1	1	1	1	0	1	1	1	1	1	1	1	1	1	1	1	1	2	1	1	1	1	1	1	1	0	1	1	1	1	1	1
Bartsia_pauciflora_2014-051	0	0	0	0	0	0	0	0	0	0	0	1	0	0	0	1	0	0	0	0	0	1	0	0	0	1	2	0	0	0	0	0	0	0	0	0	0	0	0	0	0
Bartsia_pauciflora_2014-088	1	1	1	1	1	1	1	1	1	1	1	1	1	1	1	1	1	1	1	1	1	1	1	1	1	1	2	1	1	1	1	1	1	1	0	1	1	1	1	1	1
Bartsia_pauciflora_2014-089	1	1	1	1	1	1	1	1	1	1	1	1	1	0	1	1	1	1	1	1	1	1	1	1	1	1	2	1	1	1	1	1	1	1	0	1	1	1	1	1	1
Bartsia_pauciflora_2014-106	1	1	1	1	1	1	1	1	1	1	1	1	1	0	1	1	1	1	1	1	1	1	1	1	1	1	2	1	1	1	1	1	1	1	0	1	1	1	1	1	1
Bartsia_pauciflora_2014-107	1	1	1	0	1	1	0	0	0	1	0	1	1	0	0	1	1	1	0	0	0	1	1	1	0	2	2	0	0	1	1	0	0	0	0	0	0	0	0	0	0
Bartsia_pedicularoides_2011-064	1	1	0	0	0	0	0	1	1	0	0	0	0	0	0	1	1	0	0	0	1	1	0	0	1	1	1	1	0	0	0	0	0	1	0	0	0	0	1	1	0
Bartsia_pedicularoides_2011-071	1	1	1	1	1	1	1	1	1	1	1	1	1	1	1	1	1	1	1	1	1	1	1	1	1	1	1	1	1	1	1	1	1	1	0	1	1	1	1	1	1
Bartsia_pedicularoides_2011-075	1	1	1	0	0	1	1	1	1	1	0	1	0	1	1	1	1	1	0	1	1	1	1	0	1	1	1	1	0	1	0	0	1	1	0	0	0	0	1	1	0
Bartsia_pedicularoides_2011-205	1	2	0	0	0	0	0	1	2	1	0	0	0	0	0	2	2	1	0	0	2	2	0	0	1	1	1	1	0	1	0	0	1	1	0	0	0	0	1	1	0
Bartsia_pedicularoides_2011-217	1	1	0	0	0	0	0	1	1	1	0	0	0	0	0	1	1	1	0	0	1	1	0	0	1	1	1	0	0	1	0	0	1	1	0	0	0	0	1	1	0
Bartsia_pedicularoides_2011-220	1	1	1	1	1	1	1	1	1	1	1	1	1	1	1	1	1	1	1	1	1	1	1	1	1	1	1	1	1	1	1	1	1	1	0	1	1	1	1	1	1
Bartsia_pedicularoides_2011-222	1	1	1	1	1	1	1	1	1	1	1	1	1	1	1	1	1	1	1	1	1	1	1	1	1	1	1	1	1	1	1	0	1	1	0	1	1	1	1	1	1
Bartsia_pedicularoides_2011-234	1	1	1	1	1	1	1	1	1	1	1	1	1	1	1	1	1	1	1	1	1	1	1	1	1	1	1	1	1	1	1	1	1	1	0	1	1	1	1	1	1
Bartsia_pedicularoides_2011-241	0	0	0	0	0	0	0	0	0	0	0	0	0	0	0	1	0	0	0	0	0	1	0	0	0	1	1	0	0	0	0	0	0	0	0	0	0	0	0	0	0
Bartsia_pedicularoides_2011-243	1	1	1	1	1	1	1	1	1	1	0	1	1	0	0	1	1	1	0	1	1	2	1	1	1	1	1	0	0	1	1	0	1	0	0	0	0	0	0	0	0
Bartsia_pedicularoides_2011-248	1	1	1	1	1	1	1	1	1	1	1	1	1	1	1	1	1	1	1	1	1	1	1	1	1	1	1	0	1	1	1	1	1	1	0	1	1	1	1	1	1
Bartsia_pedicularoides_2011-256	1	1	1	1	1	1	1	1	1	1	1	1	1	1	1	1	1	1	1	1	1	1	1	1	1	1	1	1	1	1	1	1	1	1	0	1	1	1	1	1	1
Bartsia_pedicularoides_2013-116	1	1	1	1	1	1	1	1	1	1	1	1	1	1	1	1	1	1	1	1	1	1	1	1	1	1	1	1	1	1	1	1	1	1	0	1	1	1	1	1	1
Bartsia_pedicularoides_2013-194	1	1	1	1	1	1	1	1	1	1	1	1	1	1	1	1	1	1	1	1	1	1	1	1	1	1	1	1	1	2	1	0	1	1	0	1	1	1	1	1	1
Bartsia_pedicularoides_2013-199	1	1	1	1	1	1	1	1	1	1	1	1	1	1	1	1	1	1	1	1	1	1	1	1	1	1	1	1	1	2	1	1	1	1	0	1	1	1	1	1	1
Bartsia_pedicularoides_2013-210	1	1	1	1	1	1	1	1	1	1	1	1	1	1	1	1	1	1	1	1	1	1	1	1	1	1	1	0	1	2	1	0	1	1	0	1	1	1	1	1	1
Bartsia_pedicularoides_2013-354	0	0	1	0	0	0	0	0	0	0	0	1	0	0	0	1	0	0	0	0	0	1	1	0	0	1	2	0	0	0	0	0	0	0	0	0	0	0	0	0	0
Bartsia_pedicularoides_2013-360	1	1	1	1	1	1	1	1	1	1	1	1	1	1	1	1	1	1	1	1	1	1	1	1	1	1	1	1	1	1	1	1	1	1	0	1	1	1	1	1	1
Bartsia_pedicularoides_2013-364	1	1	1	1	1	1	1	1	1	1	1	1	1	1	1	1	1	1	1	1	1	1	1	1	1	1	1	1	1	2	1	1	1	1	0	1	1	1	1	1	1
Bartsia_pedicularoides_2013-371	1	1	1	1	1	1	1	1	1	1	1	1	1	1	1	1	1	1	1	1	1	1	1	1	1	1	1	1	1	2	1	1	1	1	0	1	1	1	1	1	1
Bartsia_pedicularoides_2013-373	1	1	1	1	1	1	1	1	1	1	1	1	1	1	1	1	1	1	1	1	1	1	1	1	1	1	1	1	1	2	1	1	1	1	0	1	1	1	1	1	1
Bartsia_pedicularoides_2013-495	1	1	1	1	1	1	1	1	1	1	1	1	1	1	1	1	1	1	1	1	1	1	1	1	1	1	1	1	1	2	1	1	1	1	0	1	1	1	1	1	1
Bartsia_pedicularoides_2013-517	1	1	1	1	1	1	1	1	1	1	1	1	1	1	0	2	1	1	1	1	1	1	1	1	1	1	2	1	0	1	1	0	1	1	0	1	1	1	1	1	1
Bartsia_pedicularoides_2013-524	1	1	2	1	1	1	1	1	1	1	1	1	1	1	1	1	1	1	1	1	1	1	1	1	1	1	1	1	0	1	2	1	1	1	0	1	1	1	1	1	1
Bartsia_pedicularoides_2013-529	1	1	1	0	0	1	1	1	1	1	0	1	1	1	1	1	1	1	1	1	1	1	1	1	1	1	2	1	0	1	0	0	1	1	0	0	0	0	1	1	0
Bartsia_pedicularoides_2013-530	1	1	0	0	0	0	0	1	1	1	0	0	0	1	1	1	1	1	0	0	1	1	0	0	1	1	2	1	0	1	0	0	1	1	0	0	0	0	1	1	0
Bartsia_pedicularoides_2014-052	1	1	1	0	0	1	0	1	0	1	0	1	1	1	0	1	1	0	0	0	0	1	1	1	0	1	1	0	0	1	1	0	0	0	0	0	0	0	0	0	0
Bartsia_pedicularoides_2014-054	1	1	1	0	0	0	1	1	1	1	0	0	0	1	1	1	1	1	0	0	1	1	0	0	1	1	1	1	0	1	0	0	1	1	0	0	0	0	1	1	0
Bartsia_pedicularoides_2014-075	1	1	1	1	1	1	1	1	1	1	1	1	1	1	1	1	1	1	1	1	1	1	1	1	1	1	1	1	1	2	1	0	1	1	0	1	1	1	1	1	1
Bartsia_pedicularoides_2014-081	1	1	1	1	1	1	1	1	1	1	1	1	1	1	1	1	1	1	1	1	1	1	1	1	1	1	1	1	1	2	1	1	1	1	0	1	1	1	1	1	1
Bartsia_pedicularoides_2014-082	1	1	1	1	1	1	1	1	1	1	1	1	1	1	1	1	1	1	1	1	1	1	1	1	1	1	1	1	1	2	1	1	1	1	0	1	1	1	1	1	1
Bartsia_pedicularoides_2014-090	1	1	1	1	1	1	1	1	1	1	1	1	1	1	1	1	1	1	1	1	1	1	1	1	1	1	1	1	1	2	1	0	1	1	0	1	1	1	1	1	1
Bartsia_pedicularoides_2014-091	1	1	1	1	1	1	1	1	1	1	1	1	1	1	1	1	1	1	1	1	1	1	1	1	1	1	1	1	1	2	1	0	1	1	0	1	1	1	1	1	1
Bartsia_pedicularoides_2014-119	0	0	0	0	0	0	0	0	0	0	0	0	0	0	0	0	0	0	0	0	0	0	0	0	2	0	0	0	0	0	0	0	0	0	0	0	0	0	0	0	0
Bartsia_peruviana_2013-195	1	1	1	1	1	1	1	1	1	1	1	1	1	1	1	1	1	1	1	1	1	1	1	1	1	1	2	1	1	1	1	1	1	1	0	1	1	1	1	1	1
Bartsia_peruviana_2013-198	1	1	1	1	1	1	1	1	1	1	1	1	1	0	1	1	1	1	1	1	1	1	1	1	1	1	2	1	1	1	1	1	1	1	0	1	1	1	1	1	1
Bartsia_peruviana_2013-201	1	1	1	1	1	1	1	1	1	1	1	1	1	1	1	1	1	1	1	1	1	1	1	1	1	1	2	1	1	2	1	1	1	1	0	1	1	1	1	2	1
Bartsia_peruviana_2013-235	1	1	1	1	1	1	1	1	1	1	1	1	1	1	1	1	1	1	1	1	1	1	1	1	1	1	3	1	1	1	1	1	1	1	0	1	1	1	1	1	1
Bartsia_peruviana_2013-296	1	1	1	1	1	1	1	1	1	1	1	1	1	1	1	1	1	1	1	1	1	1	1	1	1	1	2	1	1	3	1	1	1	1	0	1	1	1	1	1	1
Bartsia_peruviana_2013-297	1	1	1	1	1	1	1	1	1	1	1	1	1	1	1	1	1	1	1	1	1	1	1	1	1	1	2	1	1	1	1	1	1	1	0	1	1	1	1	1	1
Bartsia_peruviana_2014-076	1	1	1	1	1	1	1	1	1	1	1	1	1	1	1	1	1	1	1	1	1	1	1	1	1	1	2	1	1	1	1	1	1	1	0	1	1	1	1	1	1
Bartsia_peruviana_2014-079	1	1	1	0	0	1	1	1	1	1	0	0	0	0	1	1	1	1	0	0	1	1	1	0	1	1	2	1	1	1	0	0	1	1	0	0	0	1	1	1	0
Bartsia_pyricarpa_2009-081	1	1	1	1	0	1	1	1	1	1	1	0	1	1	1	1	1	1	0	1	1	1	1	1	1	1	1	1	0	1	1	0	1	1	0	0	0	1	1	1	0
Bartsia_pyricarpa_2010-199	2	1	1	1	1	1	1	1	1	1	1	1	1	1	1	1	3	1	1	1	1	1	2	3	1	2	1	0	0	2	2	0	1	0	0	1	1	1	1	1	2
Bartsia_pyricarpa_2011-266	1	1	1	1	1	1	1	1	1	1	1	1	1	1	1	1	1	1	1	1	1	1	1	1	1	1	1	1	1	1	1	1	1	1	1	1	1	1	1	1	1
Bartsia_pyricarpa_2011-275	1	1	1	0	0	0	0	1	0	0	0	1	0	0	0	1	0	0	0	0	0	1	1	0	0	1	1	0	0	2	0	0	0	0	0	0	0	0	0	0	0
Bartsia_pyricarpa_2012-135	1	1	1	1	1	1	1	1	1	1	1	1	1	1	1	1	1	1	1	1	1	1	1	1	1	1	1	1	1	1	1	1	1	1	0	1	1	1	1	1	1
Bartsia_pyricarpa_2012-141	1	1	1	1	1	1	1	1	1	1	1	1	1	1	1	1	1	1	1	1	1	1	1	1	1	1	1	1	1	1	1	1	1	1	0	1	1	1	1	1	1
Bartsia_pyricarpa_2012-149	1	1	1	1	1	1	1	1	1	1	1	1	1	0	1	1	1	1	1	1	1	1	1	1	1	1	1	0	0	1	1	0	0	1	0	1	1	0	0	0	1
Bartsia_pyricarpa_2013-166	1	1	1	1	1	1	0	1	1	1	1	1	1	1	0	1	1	1	0	2	1	1	1	1	1	1	2	0	0	1	2	0	0	0	0	0	1	0	0	0	0
Bartsia_pyricarpa_2013-187	1	1	1	1	1	1	1	1	1	1	1	1	1	1	1	1	1	1	1	1	1	1	1	1	1	1	1	1	1	1	1	1	1	1	0	1	1	1	1	1	1
Bartsia_pyricarpa_2013-189	1	1	1	1	1	1	1	1	1	1	1	1	1	1	1	1	1	1	1	1	1	1	1	1	1	1	1	1	1	1	1	1	1	1	0	1	1	1	1	1	1
Bartsia_pyricarpa_2013-309	1	1	1	1	1	1	1	1	1	1	1	1	1	1	1	1	1	1	1	1	1	1	1	1	1	1	2	1	1	3	1	1	1	1	0	1	1	1	1	1	1
Bartsia_pyricarpa_2013-310	1	1	1	1	1	1	1	1	1	1	1	1	1	1	1	1	1	1	1	1	2	1	1	1	1	1	2	1	1	1	1	1	1	1	0	1	1	1	1	1	1
Bartsia_pyricarpa_2013-321	1	1	1	0	1	1	0	1	1	1	1	1	1	1	0	1	1	1	0	1	1	1	1	1	1	1	1	0	0	1	1	0	0	0	0	0	0	0	0	0	0
Bartsia_pyricarpa_2013-324	1	1	1	1	1	1	1	1	1	1	1	1	1	1	1	1	1	1	1	1	1	1	1	1	1	1	1	1	1	1	1	1	1	1	0	1	1	1	2	1	1
Bartsia_pyricarpa_2014-044	1	1	1	1	1	1	1	1	1	1	1	1	1	2	1	1	1	1	1	1	1	1	1	1	1	1	1	1	1	1	1	1	1	1	0	1	1	1	1	1	1
Bartsia_ramosa_2011-019	1	1	1	1	1	1	1	1	1	1	1	1	2	1	1	1	1	1	1	1	1	1	1	1	1	1	1	1	1	1	1	1	1	1	0	1	1	1	1	1	1
Bartsia_ramosa_2011-020	0	0	0	0	0	0	0	0	0	0	0	1	0	0	0	0	0	0	0	0	0	1	0	0	0	2	1	0	0	0	0	0	0	0	0	0	0	0	0	0	0
Bartsia_ramosa_2011-073	1	1	1	1	1	1	1	1	1	1	1	1	1	1	1	1	1	1	1	1	1	1	1	1	1	1	1	0	1	1	1	1	1	1	0	1	1	1	1	1	1
Bartsia_ramosa_2011-147	1	1	1	1	1	1	1	1	1	1	1	1	1	1	1	1	1	1	1	1	1	1	1	1	1	1	1	0	0	1	1	0	1	1	0	1	1	0	1	1	1
Bartsia_ramosa_2011-175	1	2	1	1	1	1	1	1	1	1	1	1	1	1	1	1	1	1	1	1	1	1	1	1	1	1	1	1	1	1	1	1	1	1	0	1	1	1	1	1	1
Bartsia_ramosa_2013-497	1	1	1	1	1	1	1	1	1	1	1	1	1	1	1	1	1	1	1	1	1	1	1	1	1	1	1	1	1	1	1	1	1	1	0	1	1	1	1	1	1
Bartsia_ramosa_2013-498	1	1	1	1	1	1	1	1	1	1	1	1	1	1	1	1	1	1	1	1	1	1	1	1	1	1	1	1	1	1	1	0	1	1	0	1	1	1	1	1	1
Bartsia_ramosa_2013-525	1	1	1	1	1	1	1	1	1	1	1	1	1	1	1	1	1	1	1	1	1	1	1	1	1	1	1	1	2	1	1	1	1	1	0	1	1	1	1	1	1
Bartsia_ramosa_2013-526	1	1	1	1	1	1	1	1	1	1	1	1	1	1	1	1	1	1	1	1	1	1	1	1	1	1	1	1	1	1	1	1	1	1	0	1	1	1	1	1	1
Bartsia_ramosa_2013-527	1	1	1	1	1	1	1	1	1	1	1	1	1	1	1	1	1	1	1	1	1	1	1	1	1	1	1	1	1	1	1	1	1	1	0	1	1	1	1	1	1
Bartsia_ramosa_2013-528	1	1	1	1	1	1	1	1	1	1	1	1	1	1	1	1	1	1	1	1	1	1	1	1	1	1	1	1	0	2	1	1	1	1	0	1	1	1	1	1	1
Bartsia_ramosa_2014-035	1	1	1	0	0	1	0	1	0	1	0	1	1	1	0	1	1	0	0	0	0	1	1	1	0	1	1	0	0	2	1	0	0	0	0	0	0	0	0	0	0
Bartsia_rigida_2013-112	1	2	1	1	1	1	2	2	1	1	2	2	1	1	1	2	2	1	1	1	2	2	1	2	2	2	2	2	1	2	2	1	2	2	0	0	2	1	2	1	1
Bartsia_rigida_2013-185	1	2	2	1	1	1	2	2	1	2	1	1	1	1	1	1	2	1	1	2	1	2	1	1	2	1	2	0	1	1	2	1	1	1	0	1	4	1	1	2	1
Bartsia_santolinifolia_2011-037	1	1	1	1	1	1	0	2	1	1	0	1	1	1	0	1	1	1	0	1	1	1	1	1	1	1	1	0	0	1	1	0	0	0	0	0	0	0	0	0	0
Bartsia_santolinifolia_2011-040	1	1	1	1	1	1	1	1	1	1	1	1	1	1	1	1	1	1	1	1	1	1	1	1	1	1	1	0	0	1	1	0	2	1	0	0	1	0	1	0	1
Bartsia_santolinifolia_2011-042	1	1	1	1	1	1	1	1	1	1	1	1	1	1	1	1	1	1	1	1	1	1	1	1	2	1	1	0	0	1	1	0	1	2	0	1	1	0	1	0	0
Bartsia_santolinifolia_2011-063	0	0	0	0	0	0	0	0	0	0	0	0	0	0	0	0	0	0	0	0	0	0	0	0	0	1	0	0	0	0	0	0	0	0	0	0	0	0	0	0	0
Bartsia_santolinifolia_2011-068	1	1	1	1	1	1	1	1	1	1	1	1	1	1	1	1	1	1	1	1	1	1	1	1	1	1	1	1	0	1	1	0	1	1	0	0	1	1	1	1	1
Bartsia_santolinifolia_2011-072	1	1	1	1	1	1	1	1	1	1	1	1	1	1	1	1	1	1	1	1	1	1	1	1	1	1	1	0	0	1	1	0	1	1	0	1	1	1	1	1	1
Bartsia_santolinifolia_2013-121	1	1	2	2	1	1	1	1	1	2	1	1	1	1	1	1	1	1	1	1	1	1	1	2	1	2	1	1	1	1	1	1	1	1	0	1	1	1	1	1	1
Bartsia_santolinifolia_2013-122	0	0	0	0	0	0	0	0	0	0	0	1	0	0	0	0	0	0	0	0	0	1	0	0	0	2	2	0	0	0	0	0	0	0	0	0	0	0	0	0	0
Bartsia_santolinifolia_2013-344	1	1	1	1	1	1	1	1	1	2	1	1	1	1	1	1	1	1	1	1	1	1	2	1	1	1	2	1	1	1	1	1	1	2	0	1	1	1	1	1	1
Bartsia_santolinifolia_2013-355	1	1	1	1	1	1	1	1	1	1	1	1	1	1	1	1	1	1	1	1	1	1	1	1	1	1	1	1	1	1	1	1	1	1	0	1	1	1	1	1	1
Bartsia_santolinifolia_2013-358	1	1	1	1	1	1	1	1	1	1	1	1	1	1	1	1	1	1	1	1	1	1	1	1	1	1	1	1	1	1	1	1	1	1	0	1	1	1	1	1	1
Bartsia_santolinifolia_2013-365	1	1	1	1	1	1	1	1	1	1	1	1	1	1	1	1	1	1	1	1	1	1	1	1	1	1	1	1	1	1	1	1	1	1	0	1	1	1	1	1	1
Bartsia_santolinifolia_2013-367	1	1	2	0	1	1	0	1	0	1	0	1	1	1	0	1	1	1	0	0	1	1	1	1	1	1	1	0	0	1	1	0	0	0	0	0	0	0	0	0	0
Bartsia_santolinifolia_2013-374	1	1	1	1	1	1	1	1	1	1	1	1	1	1	0	1	1	1	0	1	1	1	1	1	1	1	1	0	0	1	1	0	1	0	0	0	0	0	0	0	1
Bartsia_santolinifolia_2013-380	1	1	1	1	1	2	1	1	1	1	1	1	1	2	1	2	2	1	2	1	1	2	2	2	1	1	1	1	1	1	2	1	1	1	0	1	1	1	1	1	1
Bartsia_santolinifolia_2013-492	1	1	1	1	1	1	1	1	1	1	0	1	1	1	0	1	1	1	0	1	1	1	1	1	1	1	1	0	0	1	1	0	1	0	0	0	1	0	0	0	0
Bartsia_santolinifolia_2013-500	1	1	1	1	1	1	1	1	1	1	1	1	1	1	1	1	1	1	1	1	1	1	1	1	1	1	1	1	1	1	1	1	1	1	0	1	1	1	1	1	1
Bartsia_santolinifolia_2013-502	1	2	1	0	0	1	0	1	0	1	0	1	0	1	0	1	1	0	0	0	0	1	1	1	0	1	1	0	0	1	1	0	0	0	0	0	0	0	0	0	0
Bartsia_sericea_2009-076	1	1	1	1	1	1	1	1	2	1	1	1	1	2	1	2	1	2	0	1	1	1	1	1	1	1	2	0	0	2	1	0	1	0	0	1	1	2	1	1	1
Bartsia_sericea_2010-194	1	1	1	1	1	1	1	1	1	1	1	1	1	1	1	1	1	1	0	1	1	1	1	1	1	1	2	0	0	2	1	0	1	0	0	0	1	1	1	1	1
Bartsia_sericea_2010-202	1	1	1	1	1	1	1	2	2	1	1	1	1	1	1	1	1	1	0	1	1	1	1	2	1	1	2	0	0	2	1	0	1	0	0	1	0	0	1	0	0
Bartsia_sericea_2011-252	1	1	1	1	1	1	1	1	1	1	1	1	1	0	0	1	1	1	0	1	1	1	1	1	1	1	2	0	0	2	1	0	1	0	0	0	1	0	1	0	0
Bartsia_sericea_2012-119	1	1	2	1	1	1	0	1	1	1	0	1	1	1	0	1	1	1	0	1	1	1	1	1	1	1	2	0	0	1	1	0	1	0	0	0	0	0	0	0	0
Bartsia_sericea_2012-139	1	1	1	1	1	1	1	1	1	1	1	1	1	1	1	1	1	1	1	1	1	1	1	1	1	1	2	1	1	1	1	1	1	1	0	1	1	1	1	1	1
Bartsia_sericea_2012-152	1	1	2	1	1	1	1	1	1	1	1	1	1	1	1	1	1	1	1	1	1	1	1	1	1	1	2	1	1	1	1	1	2	1	0	1	1	1	1	1	1
Bartsia_serrata_2012-192	1	1	1	1	1	1	1	1	1	2	0	1	1	1	1	1	2	1	0	2	1	2	1	3	1	2	2	0	0	1	1	0	1	1	0	0	1	0	1	1	0
Bartsia_serrata_2013-128	2	2	2	2	1	1	1	2	1	2	2	2	1	1	2	2	1	1	1	1	1	2	1	2	1	2	3	0	0	2	1	0	1	1	0	1	2	2	1	1	1
Bartsia_serrata_2013-150	1	1	2	1	1	1	1	1	2	2	1	1	1	1	1	2	1	1	1	1	2	1	2	2	1	1	2	0	1	1	2	1	1	1	0	1	2	1	1	1	1
Bartsia_serrata_2013-152	1	1	1	0	1	1	2	1	1	1	1	1	1	1	1	1	1	1	0	1	1	1	1	1	1	1	2	1	0	1	1	1	1	1	0	1	1	1	1	1	1
Bartsia_serrata_2013-234	1	1	2	1	1	1	2	1	1	1	1	1	1	2	1	1	2	1	0	1	2	2	1	1	1	2	2	0	0	1	1	0	1	1	0	0	1	0	1	2	1
Bartsia_serrata_2013-293	1	1	2	1	1	1	1	1	1	2	1	1	1	2	1	1	2	1	1	2	2	1	1	2	1	1	2	1	1	3	1	1	1	1	0	1	2	1	2	1	2
Bartsia_stricta_2011-028	1	1	1	1	2	2	0	2	0	1	1	1	1	2	0	1	1	1	0	2	1	1	1	1	1	2	1	0	0	1	2	0	1	0	0	0	0	0	0	0	0
Bartsia_stricta_2011-050	1	1	0	0	0	0	0	1	1	0	0	0	0	0	0	1	1	0	0	0	1	1	0	0	0	1	1	0	0	0	0	0	0	1	0	0	0	0	1	0	0
Bartsia_stricta_2011-062	1	1	1	1	1	1	1	1	1	1	1	1	1	1	1	1	1	1	1	1	1	1	1	1	1	1	1	1	1	2	1	1	1	1	0	1	1	1	1	1	1
Bartsia_stricta_2011-067	1	0	0	0	0	0	0	1	0	0	0	0	0	0	0	1	1	0	0	0	0	0	0	0	0	1	0	0	0	0	0	0	0	0	0	0	0	0	0	0	0
Bartsia_stricta_2011-076	1	1	1	0	0	1	1	1	1	1	0	1	0	1	1	1	1	1	0	0	1	1	1	0	1	1	1	1	0	1	0	0	1	1	0	0	0	0	1	1	0
Bartsia_stricta_2011-179	1	1	1	1	1	1	1	1	1	1	1	1	1	1	1	1	1	1	1	1	1	1	1	1	1	1	1	1	1	3	1	0	1	1	0	1	1	1	1	1	1
Bartsia_stricta_2011-180	1	1	1	1	1	1	1	1	1	1	1	1	1	1	1	1	1	1	1	1	1	1	1	1	1	1	1	1	1	2	1	1	1	1	0	1	1	1	1	1	1
Bartsia_stricta_2011-203	1	1	1	0	0	0	1	1	1	1	0	0	0	1	1	1	1	1	0	1	1	1	1	0	1	1	1	1	1	1	0	0	1	1	0	0	0	1	1	1	0
Bartsia_stricta_2013-352	1	1	1	1	1	1	1	1	1	1	1	1	1	1	0	1	1	1	0	1	1	1	1	1	1	1	1	0	0	1	1	0	1	0	0	0	0	0	0	0	1
Bartsia_stricta_2013-356	1	1	1	1	1	1	1	1	1	1	1	1	1	1	1	1	1	1	1	1	1	1	1	1	1	1	1	1	1	4	1	1	1	1	0	1	1	1	1	1	1
Bartsia_stricta_2013-357	1	1	1	1	1	1	1	1	1	1	1	1	1	1	1	1	1	1	1	1	1	1	1	1	1	1	1	1	1	1	1	1	1	1	0	1	1	1	1	1	1
Bartsia_stricta_2013-362	1	1	1	1	1	1	1	2	2	1	1	1	1	1	1	2	1	1	1	1	1	1	1	1	1	1	1	1	1	1	1	1	1	1	0	1	1	1	1	1	1
Bartsia_stricta_2013-379	1	1	1	1	1	1	1	1	1	1	1	1	1	1	1	1	1	1	1	1	1	1	1	1	1	1	1	1	1	1	1	1	1	1	0	1	1	1	1	1	1
Bartsia_stricta_2013-522	0	0	0	0	0	0	0	0	0	0	0	0	0	0	0	0	0	0	0	0	0	1	0	0	0	1	1	0	0	0	0	0	0	0	0	0	0	0	0	0	0
Bartsia_stricta_2013-523	0	0	0	0	0	0	0	0	0	0	0	1	0	0	0	1	0	0	0	0	0	1	0	0	0	1	1	0	0	0	0	0	0	0	0	0	0	0	0	0	0
Bartsia_stricta_2014-055	1	0	0	0	0	0	0	0	0	0	0	1	0	0	0	1	0	0	0	0	0	1	0	0	0	2	1	0	0	0	0	0	0	0	0	0	0	0	0	0	0
Bartsia_tenuis_2009-075	1	1	1	1	1	1	1	1	1	1	1	1	1	2	1	1	1	1	1	1	1	1	1	1	1	3	1	0	0	1	1	0	1	1	0	1	1	1	1	1	1
Bartsia_tenuis_2010-193	1	2	2	1	1	1	1	1	1	1	1	1	1	1	2	1	1	1	1	1	1	1	1	1	1	3	1	0	0	1	1	0	1	1	0	1	1	0	1	1	1
Bartsia_tenuis_2013-332	1	1	1	1	1	1	1	1	1	1	1	1	1	1	1	1	1	1	1	1	1	1	1	1	1	1	2	1	1	2	1	1	1	1	0	1	1	1	1	1	1
Bartsia_thiantha_2009-109	0	0	0	0	1	1	0	0	0	0	0	1	1	0	0	0	0	0	0	0	0	0	1	1	0	0	0	0	0	0	1	0	0	0	0	0	0	0	0	0	0
Bartsia_thiantha_2010-192	1	1	1	1	1	1	1	2	1	1	1	1	1	1	1	1	1	1	1	1	1	1	1	1	1	1	2	1	1	1	1	1	1	1	0	0	1	1	1	1	1
Bartsia_thiantha_2011-201	1	1	1	1	1	1	1	1	1	1	1	1	1	1	1	1	1	1	1	1	1	1	1	1	1	1	1	1	1	1	1	1	1	1	0	1	1	1	1	1	1
Bartsia_thiantha_2013-155	2	1	2	2	2	2	1	2	1	2	1	2	1	1	1	2	2	1	2	2	2	2	2	2	1	2	2	1	1	1	2	1	1	1	0	0	2	1	2	2	2
Bartsia_thiantha_2013-160	1	1	2	0	0	1	1	1	1	1	1	0	1	1	1	1	1	1	0	1	1	1	1	0	1	1	1	0	0	1	1	0	0	1	0	1	0	0	1	1	0
Bartsia_thiantha_2013-163	1	1	1	1	1	1	1	1	1	1	1	1	1	1	1	1	1	1	1	1	1	1	1	1	1	2	2	1	1	1	1	1	1	1	0	1	1	1	1	1	1
Bartsia_thiantha_2013-307	1	1	1	1	1	1	1	1	1	1	1	1	1	1	1	1	1	1	1	1	1	1	1	1	1	1	2	1	1	2	1	1	1	1	0	0	1	1	1	1	1
Bartsia_thiantha_2013-308	1	1	1	2	1	1	1	1	1	1	1	1	1	1	1	1	1	1	1	1	1	1	1	2	1	1	2	1	1	2	1	1	1	1	0	1	1	1	1	2	1
Bartsia_thiantha_2013-311	1	1	2	1	1	1	1	1	1	1	1	1	2	1	1	1	2	1	1	1	1	1	1	2	2	1	1	1	1	1	1	1	2	2	0	1	1	1	1	1	1
Bartsia_tomentosa_2013-346	1	1	1	1	1	2	1	2	1	1	1	1	2	1	1	2	2	2	0	1	1	2	1	1	1	1	2	0	0	1	1	0	1	1	0	0	1	1	1	0	1
Bartsia_trichophylla_2013-283	1	1	1	1	1	1	1	1	1	1	1	1	1	1	1	1	1	1	1	1	1	1	1	1	1	1	1	1	0	2	1	1	1	1	0	1	1	1	1	1	1
Bartsia_trichophylla_2013-348	0	1	1	0	0	1	0	1	0	0	0	1	0	1	0	1	2	0	0	1	0	1	1	1	2	1	1	0	0	1	0	0	0	0	0	0	0	0	0	0	0
Bartsia_trichophylla_2013-349	1	1	1	1	1	1	1	1	1	1	1	1	1	1	1	1	1	1	1	1	1	1	1	1	1	1	1	1	0	2	1	1	1	1	0	1	1	1	1	1	1
Bartsia_trichophylla_2013-350	1	1	1	1	0	1	1	1	2	1	1	1	1	0	0	1	1	1	0	1	1	1	1	1	1	1	1	0	0	1	1	0	0	1	0	0	2	0	0	0	1
Bartsia_tricolor_2013-175	1	1	1	1	1	1	0	1	1	1	0	1	2	1	0	1	1	1	0	0	1	1	1	1	1	1	2	0	0	1	1	0	0	0	0	0	1	0	0	0	0
Bartsia_tricolor_2013-177	1	1	1	1	1	1	1	1	1	1	1	1	1	1	1	1	1	1	1	1	1	1	1	1	1	1	2	0	0	1	1	0	1	1	0	0	1	0	1	1	1
Bartsia_tricolor_2013-345	1	0	2	1	1	0	0	1	0	2	0	1	0	2	0	2	2	1	0	0	1	2	1	1	2	2	1	0	0	1	1	0	0	0	0	0	0	0	0	0	0
Bartsia_weberbaueri_2013-174	2	2	2	0	1	1	0	2	0	1	0	1	1	0	0	1	2	0	0	0	0	4	1	1	1	1	2	0	0	2	2	0	0	0	0	0	0	0	0	0	0
Bartsia_weberbaueri_2013-176	1	1	2	1	1	1	1	1	1	1	1	1	1	1	1	1	2	1	1	1	1	1	1	1	1	1	2	1	1	1	1	1	2	1	1	1	1	1	1	1	1
Bellardia_trixago_2009-102	0	1	0	0	0	0	0	1	0	0	0	1	0	0	0	0	0	0	0	0	0	0	1	0	1	1	0	0	0	1	0	0	0	0	0	0	0	0	0	0	0
Bellardia_trixago_2010-182	0	1	0	1	0	2	0	1	1	0	0	1	1	0	0	0	0	2	0	1	1	1	1	1	1	2	0	0	0	1	0	0	0	0	0	0	0	1	0	0	0
Bellardia_trixago_2014-056	0	0	0	0	0	0	0	0	0	0	0	0	0	0	0	0	0	0	0	0	0	0	0	0	0	0	0	0	0	2	0	0	0	0	0	0	0	0	0	0	0
Bellardia_viscosa_2013-290	2	1	1	1	2	1	1	2	1	2	1	2	1	2	1	2	2	2	1	2	2	2	1	1	1	1	0	0	1	1	2	0	1	2	0	0	1	0	1	1	1
Bellardia_viscosa_2013-291	2	2	1	1	2	1	1	2	1	2	1	2	1	2	2	2	2	2	1	2	2	2	1	1	1	1	0	0	1	1	2	0	1	2	1	0	1	0	1	0	1
Bellardia_viscosa_2013-292	2	1	1	1	2	1	1	2	1	2	1	2	1	2	1	2	2	2	1	2	2	2	1	1	1	1	0	0	1	1	2	0	1	2	0	0	1	0	1	1	1
Bellardia_viscosa_2014-121	1	1	1	1	2	1	1	2	1	2	2	2	1	3	2	1	2	2	1	2	2	2	1	1	1	1	0	0	0	1	2	0	1	2	1	0	1	0	1	0	1
Bellardia_viscosa_2014-122	1	1	1	1	2	1	1	2	1	2	1	2	2	2	1	0	2	2	1	2	2	2	1	1	2	1	0	0	0	1	2	0	1	1	0	0	2	0	1	0	1
Parentucellia_latifolia_2014-057	0	0	0	0	1	1	0	1	1	0	1	1	1	2	1	1	1	1	0	2	2	2	1	2	2	1	0	0	0	1	1	0	0	1	0	1	0	3	0	0	1
Parentucellia_latifolia_2014-058	0	0	0	0	1	0	0	1	1	0	0	0	1	1	0	1	1	1	0	1	2	2	1	2	2	1	0	0	0	1	1	0	0	0	0	0	0	0	0	0	0
Parentucellia_latifolia_2014-059	0	0	0	0	0	0	0	0	0	0	0	0	0	0	0	0	0	0	0	0	0	2	0	1	0	0	0	0	0	0	0	0	0	0	0	0	0	0	0	0	0
Parentucellia_latifolia_2014-060	0	0	0	0	0	0	0	0	0	0	0	0	0	0	0	0	2	1	0	0	2	1	2	2	2	0	0	0	0	1	0	0	0	0	0	0	0	0	0	0	0
Parentucellia_latifolia_2014-061	0	0	0	1	1	1	1	1	1	0	1	2	1	1	1	1	2	1	2	1	2	1	1	2	2	1	0	1	0	1	3	0	0	1	1	1	0	2	1	0	1
Parentucellia_latifolia_2014-062	0	0	0	0	1	1	1	1	1	0	1	0	1	1	0	1	2	1	0	2	2	1	1	2	2	2	0	0	0	1	1	0	0	2	0	0	0	1	0	0	1
Parentucellia_latifolia_2014-063	0	0	0	0	0	0	0	1	1	0	0	0	0	1	0	1	1	1	0	0	1	1	1	0	1	0	0	0	0	1	0	0	0	0	0	0	0	0	0	0	0
Parentucellia_latifolia_2014-064	0	0	0	1	2	0	1	1	1	0	1	1	2	1	0	1	2	1	0	2	2	1	1	2	2	3	0	0	0	1	1	0	0	1	0	0	0	2	0	0	1
Parentucellia_latifolia_2014-065	0	0	0	0	1	1	1	1	1	0	1	0	0	1	0	1	1	2	0	2	2	1	1	2	2	1	0	0	0	1	0	0	0	0	0	0	0	0	0	0	0
